# Supplementary material for: eQTL Meta‐Analysis Reveals Conserved and Population‐Specific Regulatory Variation Underlying Nutritional Trait Evolution and Domestication in Tomato
Source: Adv Sci (Weinh). 2026 May 14:e19899. Online ahead of print. doi: 10.1002/advs.202519899 (PMC13335988; doi:10.1002/advs.202519899)
Supplement: Supplementary file 2 — Supporting File 2: advs75689‐sup‐0002‐TableS1‐S7.xlsx. [file ADVS-9999-e19899-s001.xlsx]

## Sheet: Table S1
Supplementary Table. 1 Summary of phenotypic differences between parental lines.
Population	Phenotypic Trait	Cultivated parent	Wild parent	Reference
Lycop	Fruit type	Large red fruit	Small green fruit	-
Lycop	Drought tolerance	Sensitive	High tolerance	Albrecht et al., 2010, Ann. Bot. 105:535-554
Lycop	Plant architecture	Compact determinate growth	Indeterminate sprawling growth	-
Lycop	Fruit set capacity	Strong	Weak (requires special conditions)	Canady et al., 2005, Genome 48:685-697
Lycop	Leaf morphology	Normal	Small compound leaves with dense trichomes	Canady et al., 2005, Genome 48:685-697
Lycop	Chromosomal recombination	Normal	Suppressed in hybrids	Canady et al., 2006, Genetics 174:1775-1778
Lycop	Fertility	High fertility	Reduced fertility in hybrids	Chetelat et al., 1989, Genome 32:783-790
Lycop	Disease resistance - Gray mold (Botrytis cinerea)	Susceptible	Partial resistance	Davis et al., 2009, Theor. Appl. Genet. 119:417-429
Lycop	Lycopene content	High	Very low or absent	Powell et al., 2022, Plant J. 110:1791-1810
Lycop	Carotenoid composition	High lycopene and β-carotene	Low carotenoids but high polyphenols	Powell et al., 2022, Plant J. 110:1791-1810
Lycop	Anthocyanin accumulation	Absent or trace levels	High in stems and leaves	Powell et al., 2022, Plant J. 110:1791-1810
Lycop	Disease resistance - Bacterial speck (Pto/Prf)	Lacks Pto resistance genes	Carries Pto/Prf resistance gene cluster	Powell et al., 2022, Plant J. 110:1791-1810
Lycop	Flavonoid	low	High	Powell et al., 2022, Plant J. 110:1791-1810
Penne	Fruit type	Processing tomato, large fruit	Small green fruit	-
Penne	Fruit color at maturity	Mature red	Always green	-
Penne	Soluble solids (°Brix)	Medium	High	-
Penne	Ascorbic acid (Vitamin C)	Medium	High	Di Matteo et al., 2010, 2013
Penne	Total phenolic content	Low	High	Di Matteo et al., 2010; Sacco et al., 2013
Penne	Carotenoid profile	Predominantly lycopene	Predominantly β-carotene and lutein	Powell et al., 2022, Plant J. 110:1791-1810
Penne	Drought tolerance	Sensitive	Extremely drought tolerant	Bolger et al., 2014; Schmidt et al., 2017
Penne	Salt tolerance	Sensitive	High tolerance	Eshed & Zamir, 1995
Penne	Lignin content (% DW)	Medium	Highly variable	Rothan et al., 2016, BMC Plant Biol. 16:90
Penne	Saccharification rate	Medium	Highly variable	Rothan et al., 2016, BMC Plant Biol. 16:90
Penne	Fertility	High	Reduced fertility in hybrids	Eshed & Zamir, 1995, Genetics 141:1147-1162
Penne	Fruit set percentage	High (>90%)	Low	Eshed & Zamir, 1995, Genetics 141:1147-1162
Chees	Fruit type	Large red/pink fruit	Small orange fruit	-
Chees	Fruit color at maturity	Mature red	Mature orange	-
Chees	Soluble solids (°Brix)	Medium	High	-
Chees	Salt tolerance	Sensitive	High tolerance	Foolad et al., 2007, Theor. Appl. Genet. 114:519-529
Pimpi	Fruit type	Cultivated tomato	Red cherry-type small fruit	-
Pimpi	Soluble solids (°Brix)	Medium	High	-
Pimpi	Fruit quality	Good	Excellent flavor	-
Pimpi	Volatile aroma compounds	Medium	High	-
Pimpi	Lycopene content	Medium	High	Ashrafi et al., 2009, Genome 52:935-956
Pimpi	Disease resistance - Multiple diseases	Partial resistance	Broad-spectrum resistance	Ashrafi et al., 2009, Genome 52:935-956
Pimpi	Abiotic stress - Drought tolerance	Sensitive	Moderate tolerent	Ashrafi et al., 2009, Genome 52:935-956

## Sheet: Table S2
Supplementary Table 2. Summary of RNA-seq data processing for samples in this study.
Population	Line	Tissue	Library	Raw		Clean		Mapping rate	Used for expression	SRA accession No.
				No. of reads/pairs	Total length	No. of reads/pairs	Total length
Lycop	F15-4260	Ripe fruit	F15-4260-rep1	5553002	560853202	4723835	471138973	0.944	Y	SRR35229987
Lycop	F15-4260	Ripe fruit	F15-4260-rep2	4592332	463825532	4269892	426918644	0.946	Y	SRR35229987
Lycop	F15-4260	Ripe fruit	F15-4260-rep3	5166652	521831852	4627028	462102168	0.942	Y	SRR35229987
Lycop	F15-4264A	Ripe fruit	F15-4264A-rep2	5252471	530499571	4756039	475140955	0.933	Y	SRR35229980
Lycop	F15-4264A	Ripe fruit	F15-4264A-rep1	5982797	604262497	5177531	515373232	0.922	Y	SRR35229980
Lycop	F15-4278B	Ripe fruit	F15-4278B-rep2	4750164	479766564	4337079	433534075	0.95	Y	SRR35229958
Lycop	F15-4278B	Ripe fruit	F15-4278B-rep1	4921088	497029888	4217809	421264163	0.964	Y	SRR35229958
Lycop	F15-4278B	Ripe fruit	F15-4278B-rep3	4803357	485139057	4457023	446399331	0.946	Y	SRR35229958
Lycop	F15-4252E	Ripe fruit	F15-4252E-rep3	5850268	590877068	5046528	504605508	0.942	Y	SRR35229805
Lycop	F15-4252E	Ripe fruit	F15-4252E-rep2	5026027	507628727	4550998	455733053	0.947	Y	SRR35229805
Lycop	F15-4252E	Ripe fruit	F15-4252E-rep1	6470990	653569990	5366111	534561290	0.952	Y	SRR35229805
Lycop	F15-4284	Ripe fruit	F15-4284-rep1	7386682	746054882	6393157	637913573	0.956	Y	SRR35229946
Lycop	F15-4284	Ripe fruit	F15-4284-rep3	8120538	820174338	7219138	721735165	0.959	Y	SRR35229946
Lycop	F15-4284	Ripe fruit	F15-4284-rep2	6995681	706563781	6193952	618092545	0.958	Y	SRR35229946
Lycop	F15-4250A	Ripe fruit	F15-4250A-rep4	8979830	906962830	8064438	803757013	0.927	Y	SRR35229814
Lycop	F15-4250A	Ripe fruit	F15-4250A-rep2	8751284	883879684	8144092	814102161	0.938	Y	SRR35229814
Lycop	F15-4250A	Ripe fruit	F15-4250A-rep3	5620860	567706860	5083495	507228954	0.93	Y	SRR35229814
Lycop	F15-4255	Ripe fruit	F15-4255-rep3	3609673	364576973	3375988	337343698	0.934	Y	SRR35229992
Lycop	F15-4255	Ripe fruit	F15-4255-rep1	5158215	520979715	4780729	478603073	0.944	Y	SRR35229992
Lycop	F15-4255	Ripe fruit	F15-4255-rep2	4981557	503137257	4497492	449511963	0.937	Y	SRR35229992
Lycop	F15-4236A	Ripe fruit	F15-4236A-rep2	5496650	555161650	5237530	525114010	0.95	Y	SRR35229831
Lycop	F15-4236A	Ripe fruit	F15-4236A-rep3	7488521	756340621	6910397	691203937	0.957	Y	SRR35229831
Lycop	F15-4236A	Ripe fruit	F15-4236A-rep1	5867177	592584877	5639854	565626370	0.956	Y	SRR35229831
Lycop	F15-4263C	Ripe fruit	F15-4263C-rep2	4255071	429762171	3999623	400077233	0.944	Y	SRR35229982
Lycop	F15-4263C	Ripe fruit	F15-4263C-rep1	5800289	585829189	5231070	522425331	0.94	Y	SRR35229982
Lycop	F15-4268	Ripe fruit	F15-4268-rep4	6598186	666416786	5862000	584230404	0.959	Y	SRR35229975
Lycop	F15-4268	Ripe fruit	F15-4268-rep3	5600240	565624240	4981276	497404264	0.962	Y	SRR35229975
Lycop	F15-4268	Ripe fruit	F15-4268-rep2	8226791	830905891	7444071	744184822	0.964	Y	SRR35229975
Lycop	F15-4268	Ripe fruit	F15-4268-rep1	6121016	618222616	5772083	579055020	0.95	Y	SRR35229975
Lycop	F15-4295	Ripe fruit	F15-4295-rep2	7241340	731375340	6734675	673915121	0.95	Y	SRR35229942
Lycop	F15-4295	Ripe fruit	F15-4295-rep1	6115258	617641058	4703058	467801995	0.944	Y	SRR35229942
Lycop	F15-4258	Ripe fruit	F15-4258-rep1	7495087	757003787	6640771	663403413	0.953	Y	SRR35229988
Lycop	F15-4258	Ripe fruit	F15-4258-rep2	9358683	945226983	8452784	845355576	0.956	Y	SRR35229988
Lycop	F15-4235	Ripe fruit	F15-4235-rep2	6194951	625690051	5978320	600187027	0.95	Y	SRR35229833
Lycop	F15-4235	Ripe fruit	F15-4235-rep3	6437765	650214265	6267702	629394687	0.955	Y	SRR35229833
Lycop	F15-4235	Ripe fruit	F15-4235-rep4	3085295	311614795	2932332	293994631	0.949	Y	SRR35229833
Lycop	F15-4235	Ripe fruit	F15-4235-rep1	6268484	633116884	5852119	586664348	0.946	Y	SRR35229833
Lycop	F15-4276A	Ripe fruit	F15-4276A-rep2	5120415	517161915	4125373	410470357	0.953	Y	SRR35229966
Lycop	F15-4276A	Ripe fruit	F15-4276A-rep3	8943963	903340263	7981586	797548722	0.959	Y	SRR35229966
Lycop	F15-4276A	Ripe fruit	F15-4276A-rep1	6100808	616181608	5493978	549121804	0.961	Y	SRR35229966
Lycop	F15-4257	Ripe fruit	F15-4257-rep2	5846704	590517104	5529159	553890572	0.948	Y	SRR35229990
Lycop	F15-4257	Ripe fruit	F15-4257-rep1	4514593	455973893	3893874	389344163	0.947	Y	SRR35229990
Lycop	F15-4257	Ripe fruit	F15-4257-rep3	8778782	886656982	8481859	850793507	0.951	Y	SRR35229990
Lycop	F15-4278A	Ripe fruit	F15-4278A-rep2	7960995	804060495	7042560	705237279	0.961	Y	SRR35229959
Lycop	F15-4278A	Ripe fruit	F15-4278A-rep3	7938258	801764058	7026033	702439178	0.956	Y	SRR35229959
Lycop	F15-4278A	Ripe fruit	F15-4278A-rep1	5081482	513229682	4126673	411846284	0.953	Y	SRR35229959
Lycop	F15-4243	Ripe fruit	F15-4243-rep2	5374944	542869344	4921092	492301959	0.945	Y	SRR35229822
Lycop	F15-4243	Ripe fruit	F15-4243-rep1	6094447	615539147	5614897	562137024	0.93	Y	SRR35229822
Lycop	F15-4279	Ripe fruit	F15-4279-rep1	7278716	735150316	6795049	681925787	0.95	Y	SRR35229957
Lycop	F15-4279	Ripe fruit	F15-4279-rep3	7208504	728058904	6810321	683391423	0.948	Y	SRR35229957
Lycop	F15-4279	Ripe fruit	F15-4279-rep2	5870056	592875656	5694241	572115525	0.955	Y	SRR35229957
Lycop	F15-VF	Ripe fruit	F15-VF-rep4	5925105	598435605	5688833	570787001	0.955	Y	SRR35229918
Lycop	F15-VF	Ripe fruit	F15-VF-rep1	6692781	675970881	5702897	570787309	0.959	Y	SRR35229918
Lycop	F15-VF	Ripe fruit	F15-VF-rep6	8557937	864351637	7726022	773535497	0.948	Y	SRR35229918
Lycop	F15-VF	Ripe fruit	F15-VF-rep5	6609798	667589598	5807133	580154144	0.961	Y	SRR35229918
Lycop	F15-VF	Ripe fruit	F15-VF-rep2	5532788	558811588	5140715	514220322	0.962	Y	SRR35229918
Lycop	F15-VF	Ripe fruit	F15-VF-rep3	6412092	647621292	6081635	609335691	0.96	Y	SRR35229918
Lycop	F15-4256	Ripe fruit	F15-4256-rep1	7259990	733258990	6813093	683779732	0.938	Y	SRR35229991
Lycop	F15-4256	Ripe fruit	F15-4256-rep3	9397349	949132249	8761783	878876525	0.937	Y	SRR35229991
Lycop	F15-4256	Ripe fruit	F15-4256-rep2	5294481	534742581	5063584	508096167	0.936	Y	SRR35229991
Lycop	F15-4300B	Ripe fruit	F15-4300B-rep2	5174450	522619450	3927300	391327485	0.89	Y	SRR35229936
Lycop	F15-4300B	Ripe fruit	F15-4300B-rep3	3529555	356485055	2445103	241707866	0.877	Y	SRR35229936
Lycop	F15-4300B	Ripe fruit	F15-4300B-rep1	5528027	558330727	4388677	436503231	0.873	Y	SRR35229936
Lycop	F15-4250B	Ripe fruit	F15-4250B-rep3	4699729	474672629	4427104	443188926	0.945	Y	SRR35229813
Lycop	F15-4250B	Ripe fruit	F15-4250B-rep2	5575917	563167617	5181410	517744356	0.943	Y	SRR35229813
Lycop	F15-4250B	Ripe fruit	F15-4250B-rep1	10120453	1022165753	9129180	912217477	0.944	Y	SRR35229813
Lycop	F15-4310	Ripe fruit	F15-4310-rep1	6335598	639895398	5710358	571010661	0.956	Y	SRR35229925
Lycop	F15-4310	Ripe fruit	F15-4310-rep2	5468997	552368697	5022792	501954785	0.956	Y	SRR35229925
Lycop	F15-4310	Ripe fruit	F15-4310-rep3	5872542	593126742	5185854	517821669	0.955	Y	SRR35229925
Lycop	F15-4281E	Ripe fruit	F15-4281E-rep2	5985690	604554690	5794446	581669886	0.949	Y	SRR35229950
Lycop	F15-4281E	Ripe fruit	F15-4281E-rep3	7534385	760972885	7010268	703393695	0.95	Y	SRR35229950
Lycop	F15-4281E	Ripe fruit	F15-4281E-rep1	6717370	678454370	6350129	637118045	0.95	Y	SRR35229950
Lycop	F15-4263B	Ripe fruit	F15-4263B-rep3	4399568	444356368	4252292	426224388	0.945	Y	SRR35229983
Lycop	F15-4263B	Ripe fruit	F15-4263B-rep1	4904602	495364802	4527966	452654638	0.945	Y	SRR35229983
Lycop	F15-4263B	Ripe fruit	F15-4263B-rep2	4955835	500539335	4683620	469499396	0.948	Y	SRR35229983
Lycop	F15-4239	Ripe fruit	F15-4239-rep1	6409883	647398183	5936239	595144318	0.952	Y	SRR35229828
Lycop	F15-4239	Ripe fruit	F15-4239-rep2	5599342	565533542	5276323	528038233	0.955	Y	SRR35229828
Lycop	F15-4239	Ripe fruit	F15-4239-rep3	4042520	408294520	3886908	389655125	0.954	Y	SRR35229828
Lycop	F15-4270A	Ripe fruit	F15-4270A-rep3	5442794	549722194	4856532	485158386	0.943	Y	SRR35229973
Lycop	F15-4270A	Ripe fruit	F15-4270A-rep2	5963185	602281685	5336048	532680884	0.943	Y	SRR35229973
Lycop	F15-4270A	Ripe fruit	F15-4270A-rep1	4123133	416436433	3892899	390015546	0.949	Y	SRR35229973
Lycop	F15-4272	Ripe fruit	F15-4272-rep1	5468926	552361526	5283558	530058980	0.958	Y	SRR35229971
Lycop	F15-4272	Ripe fruit	F15-4272-rep3	7486324	756118724	7008925	701698070	0.952	Y	SRR35229971
Lycop	F15-4272	Ripe fruit	F15-4272-rep2	5729848	578714648	5425169	543554775	0.954	Y	SRR35229971
Lycop	F15-4311	Ripe fruit	F15-4311-rep2	5194413	524635713	4655455	464896989	0.958	Y	SRR35229924
Lycop	F15-4311	Ripe fruit	F15-4311-rep1	7280918	735372718	6609565	660245422	0.957	Y	SRR35229924
Lycop	F15-4266B	Ripe fruit	F15-4266B-rep1	6072361	613308461	5503426	549938685	0.939	Y	SRR35229976
Lycop	F15-4266B	Ripe fruit	F15-4266B-rep2	4831105	487941605	4043497	402535981	0.928	Y	SRR35229976
Lycop	F15-4266B	Ripe fruit	F15-4266B-rep3	7723627	780086327	6782505	675957911	0.924	Y	SRR35229976
Lycop	F15-4298	Ripe fruit	F15-4298-rep1	8004210	808425210	7621136	763332703	0.944	Y	SRR35229939
Lycop	F15-4298	Ripe fruit	F15-4298-rep2	6716967	678413667	6502691	653116749	0.958	Y	SRR35229939
Lycop	F15-4298	Ripe fruit	F15-4298-rep3	5392168	544608968	4737672	473164368	0.94	Y	SRR35229939
Lycop	F15-4264B	Ripe fruit	F15-4264B-rep2	6558821	662440921	6232196	623554908	0.927	Y	SRR35229979
Lycop	F15-4264B	Ripe fruit	F15-4264B-rep3	6448792	651327992	5914903	589928445	0.921	Y	SRR35229979
Lycop	F15-4264B	Ripe fruit	F15-4264B-rep1	5426009	548026909	4973772	497518897	0.94	Y	SRR35229979
Lycop	F15-4245	Ripe fruit	F15-4245-rep1	7375834	744959234	6949964	696278639	0.954	Y	SRR35229819
Lycop	F15-4245	Ripe fruit	F15-4245-rep3	8325992	840925192	7684485	767106452	0.953	Y	SRR35229819
Lycop	F15-4245	Ripe fruit	F15-4245-rep2	5260018	531261818	5000708	500945108	0.956	Y	SRR35229819
Lycop	F15-4263A	Ripe fruit	F15-4263A-rep2	7534872	761022072	7006419	701598712	0.952	Y	SRR35229984
Lycop	F15-4263A	Ripe fruit	F15-4263A-rep3	8466832	855150032	8011456	801344506	0.948	Y	SRR35229984
Lycop	F15-4263A	Ripe fruit	F15-4263A-rep1	6784327	685217027	5445060	542613930	0.935	Y	SRR35229984
Lycop	F15-4252C	Ripe fruit	F15-4252C-rep3	11123038	1123426838	9130052	910624996	0.936	Y	SRR35229806
Lycop	F15-4252C	Ripe fruit	F15-4252C-rep2	6040291	610069391	4629222	458159481	0.95	Y	SRR35229806
Lycop	F15-4252C	Ripe fruit	F15-4252C-rep4	9001618	909163418	7797856	778284015	0.944	Y	SRR35229806
Lycop	F15-4252C	Ripe fruit	F15-4252C-rep1	6815983	688414283	5798841	578269414	0.956	Y	SRR35229806
Lycop	F15-4273	Ripe fruit	F15-4273-rep1	5895282	595423482	5382313	537400193	0.961	Y	SRR35229970
Lycop	F15-4273	Ripe fruit	F15-4273-rep2	6263252	632588452	5521704	551357198	0.96	Y	SRR35229970
Lycop	F15-4248	Ripe fruit	F15-4248-rep2	6105080	616613080	5821527	583449739	0.955	Y	SRR35229817
Lycop	F15-4248	Ripe fruit	F15-4248-rep1	5632000	568832000	5323748	532747638	0.951	Y	SRR35229817
Lycop	F15-4248	Ripe fruit	F15-4248-rep3	5013327	506346027	4802497	480988370	0.947	Y	SRR35229817
Lycop	F15-4275	Ripe fruit	F15-4275-rep3	6406349	647041249	5744021	574169857	0.954	Y	SRR35229968
Lycop	F15-4275	Ripe fruit	F15-4275-rep1	6485487	655034187	5701887	570232961	0.957	Y	SRR35229968
Lycop	F15-4275	Ripe fruit	F15-4275-rep2	5854886	591343486	4920919	490941052	0.955	Y	SRR35229968
Lycop	F15-4275	Ripe fruit	F15-4275-rep4	5713076	577020676	5014318	501005682	0.951	Y	SRR35229968
Lycop	F15-4238	Ripe fruit	F15-4238-rep3	4323742	436697942	4065934	407103378	0.946	Y	SRR35229829
Lycop	F15-4238	Ripe fruit	F15-4238-rep2	7165713	723737013	6571206	658020589	0.945	Y	SRR35229829
Lycop	F15-4238	Ripe fruit	F15-4238-rep1	9286974	937984374	8766676	879020861	0.95	Y	SRR35229829
Lycop	F15-4309	Ripe fruit	F15-4309-rep1	4806664	485473064	3949440	389431994	0.883	Y	SRR35229926
Lycop	F15-4309	Ripe fruit	F15-4309-rep2	7394030	746797030	6456983	639156535	0.888	Y	SRR35229926
Lycop	F15-4309	Ripe fruit	F15-4309-rep3	6023345	608357845	5392417	534917211	0.896	Y	SRR35229926
Lycop	F15-4308	Ripe fruit	F15-4308-rep3	5041638	509205438	4858190	487881494	0.958	Y	SRR35229928
Lycop	F15-4308	Ripe fruit	F15-4308-rep4	5380012	543381212	5132764	515142610	0.957	Y	SRR35229928
Lycop	F15-4308	Ripe fruit	F15-4308-rep1	5166249	521791149	4823566	483108726	0.944	Y	SRR35229928
Lycop	F15-4308	Ripe fruit	F15-4308-rep2	4766394	481405794	4559104	457485397	0.958	Y	SRR35229928
Lycop	F15-4237	Ripe fruit	F15-4237-rep3	5941381	600079481	5452432	546928174	0.947	Y	SRR35229830
Lycop	F15-4237	Ripe fruit	F15-4237-rep1	5603985	566002485	5430340	545823002	0.951	Y	SRR35229830
Lycop	F15-4237	Ripe fruit	F15-4237-rep2	5581283	563709583	5387309	541447662	0.948	Y	SRR35229830
Lycop	F15-4305	Ripe fruit	F15-4305-rep2	3736924	377429324	3546064	355307170	0.943	Y	SRR35229932
Lycop	F15-4305	Ripe fruit	F15-4305-rep1	5433304	548763704	5246274	526653702	0.955	Y	SRR35229932
Lycop	F15-4305	Ripe fruit	F15-4305-rep3	6219737	628193437	6015281	603801488	0.947	Y	SRR35229932
Lycop	F15-4277C	Ripe fruit	F15-4277C-rep1	5679811	573660911	4046386	402150089	0.924	Y	SRR35229960
Lycop	F15-4277C	Ripe fruit	F15-4277C-rep2	5990297	605019997	5633463	565532370	0.95	Y	SRR35229960
Lycop	F15-4277C	Ripe fruit	F15-4277C-rep3	6922752	699197952	6108955	612471516	0.952	Y	SRR35229960
Lycop	F15-4276C	Ripe fruit	F15-4276C-rep3	6875286	694403886	5786248	578329349	0.957	Y	SRR35229964
Lycop	F15-4276C	Ripe fruit	F15-4276C-rep1	6284667	634751367	5615031	560834829	0.956	Y	SRR35229964
Lycop	F15-4276C	Ripe fruit	F15-4276C-rep2	6088471	614935571	5605741	561027840	0.95	Y	SRR35229964
Lycop	F15-4263D	Ripe fruit	F15-4263D-rep2	7018915	708910415	6715598	672712958	0.943	Y	SRR35229981
Lycop	F15-4263D	Ripe fruit	F15-4263D-rep1	6308464	637154864	6027842	603942247	0.946	Y	SRR35229981
Lycop	F15-4296	Ripe fruit	F15-4296-rep1	5349342	540283542	5074516	509289053	0.957	Y	SRR35229941
Lycop	F15-4296	Ripe fruit	F15-4296-rep3	6888666	695755266	6158646	616647004	0.959	Y	SRR35229941
Lycop	F15-4296	Ripe fruit	F15-4296-rep2	6903963	697300263	6304726	631417780	0.954	Y	SRR35229941
Lycop	F15-4252B	Ripe fruit	F15-4252B-rep3	5685364	574221764	5258622	526701641	0.96	Y	SRR35229807
Lycop	F15-4252B	Ripe fruit	F15-4252B-rep1	7173320	724505320	6473685	647620136	0.958	Y	SRR35229807
Lycop	F15-4252B	Ripe fruit	F15-4252B-rep4	6069246	612993846	5376321	537851782	0.958	Y	SRR35229807
Lycop	F15-4252B	Ripe fruit	F15-4252B-rep2	7099243	717023543	6520446	652181946	0.956	Y	SRR35229807
Lycop	F15-4269	Ripe fruit	F15-4269-rep2	5750675	580818175	4852584	486093714	0.951	Y	SRR35229974
Lycop	F15-4269	Ripe fruit	F15-4269-rep1	6612491	667861591	5522926	550980552	0.955	Y	SRR35229974
Lycop	F15-4244	Ripe fruit	F15-4244-rep2	4490969	453587869	4178340	417794759	0.96	Y	SRR35229820
Lycop	F15-4244	Ripe fruit	F15-4244-rep3	6243870	630630870	5786581	578509121	0.957	Y	SRR35229820
Lycop	F15-4244	Ripe fruit	F15-4244-rep1	6084185	614502685	5757994	577081249	0.961	Y	SRR35229820
Lycop	F15-4301A	Ripe fruit	F15-4301A-rep2	5744923	580237223	4764320	472073260	0.889	Y	SRR35229935
Lycop	F15-4301A	Ripe fruit	F15-4301A-rep1	5088063	513894363	4169286	413313155	0.89	Y	SRR35229935
Lycop	F15-4301A	Ripe fruit	F15-4301A-rep3	6814721	688286821	5144481	501114777	0.866	Y	SRR35229935
Lycop	F15-4241B	Ripe fruit	F15-4241B-rep3	8658917	874550617	8016659	802333527	0.953	Y	SRR35229826
Lycop	F15-4241B	Ripe fruit	F15-4241B-rep2	5339238	539263038	5073031	507508820	0.953	Y	SRR35229826
Lycop	F15-4241B	Ripe fruit	F15-4241B-rep1	5296978	534994778	4909899	490615642	0.95	Y	SRR35229826
Lycop	F15-4303	Ripe fruit	F15-4303-rep1	6245126	630757726	5015467	493270641	0.888	Y	SRR35229933
Lycop	F15-4303	Ripe fruit	F15-4303-rep2	6343876	640731476	5924185	588899886	0.915	Y	SRR35229933
Lycop	F15-4230	Ripe fruit	F15-4230-rep3	5218283	527046583	5032668	505152241	0.945	Y	SRR35230000
Lycop	F15-4230	Ripe fruit	F15-4230-rep2	7362956	743658556	6995292	701613496	0.947	Y	SRR35230000
Lycop	F15-4307	Ripe fruit	F15-4307-rep3	6927888	699716688	6592006	656147902	0.934	Y	SRR35229929
Lycop	F15-4307	Ripe fruit	F15-4307-rep2	5502200	555722200	4531515	446490789	0.884	Y	SRR35229929
Lycop	F15-4307	Ripe fruit	F15-4307-rep1	5240838	529324638	4387920	433064566	0.833	Y	SRR35229929
Lycop	F15-4277B	Ripe fruit	F15-4277B-rep1	5892857	595178557	5697752	572113331	0.959	Y	SRR35229961
Lycop	F15-4277B	Ripe fruit	F15-4277B-rep3	7363372	743700572	6828160	683831584	0.957	Y	SRR35229961
Lycop	F15-4277B	Ripe fruit	F15-4277B-rep2	7036221	710658321	6679654	670527531	0.961	Y	SRR35229961
Lycop	F15-4277	Ripe fruit	F15-4277-rep2	10241293	1034370593	9422979	941815345	0.954	Y	SRR35229962
Lycop	F15-4277	Ripe fruit	F15-4277-rep1	7162438	723406238	6740043	674451811	0.956	Y	SRR35229962
Lycop	F15-4277	Ripe fruit	F15-4277-rep3	6874527	694327227	6454459	647306845	0.958	Y	SRR35229962
Lycop	F15-4249A	Ripe fruit	F15-4249A-rep1	4932143	498146443	4609687	460491296	0.946	Y	SRR35229816
Lycop	F15-4249A	Ripe fruit	F15-4249A-rep2	7635388	771174188	7197037	719151244	0.95	Y	SRR35229816
Lycop	F15-4249A	Ripe fruit	F15-4249A-rep3	8854348	894289148	8427058	842790982	0.947	Y	SRR35229816
Lycop	F15-4281A	Ripe fruit	F15-4281A-rep2	5765695	582335195	5024364	501357428	0.957	Y	SRR35229954
Lycop	F15-4281A	Ripe fruit	F15-4281A-rep3	6536270	660163270	5942761	594351490	0.96	Y	SRR35229954
Lycop	F15-4281A	Ripe fruit	F15-4281A-rep1	5019336	506952936	4736264	474418870	0.944	Y	SRR35229954
Lycop	F15-3882	Ripe fruit	F15-3882-rep2	5829544	588783944	5324817	533198102	0.961	Y	SRR35230003
Lycop	F15-3882	Ripe fruit	F15-3882-rep1	4455849	450040749	4138432	414671330	0.961	Y	SRR35230003
Lycop	F15-3882	Ripe fruit	F15-3882-rep3	5895074	595402474	5450138	546211741	0.962	Y	SRR35230003
Lycop	F15-4242A	Ripe fruit	F15-4242A-rep2	4368130	441181130	4065073	408007196	0.954	Y	SRR35229825
Lycop	F15-4242A	Ripe fruit	F15-4242A-rep3	5727536	578481136	5405183	542553256	0.953	Y	SRR35229825
Lycop	F15-4242A	Ripe fruit	F15-4242A-rep1	4736754	478412154	4440739	445407751	0.951	Y	SRR35229825
Lycop	F15-4306B	Ripe fruit	F15-4306B-rep3	6974117	704385817	4872825	474390069	0.867	Y	SRR35229930
Lycop	F15-4306B	Ripe fruit	F15-4306B-rep2	7620766	769697366	5718873	560348086	0.565	Y	SRR35229930
Lycop	F15-4306B	Ripe fruit	F15-4306B-rep1	5329103	538239403	3008329	290142519	0.839	Y	SRR35229930
Lycop	F15-3886	Ripe fruit	F15-3886-rep2	5979457	603925157	5568181	557821296	0.957	Y	SRR35230002
Lycop	F15-3886	Ripe fruit	F15-3886-rep1	6818765	688695265	6476307	649327735	0.951	Y	SRR35230002
Lycop	F15-3886	Ripe fruit	F15-3886-rep3	4914447	496359147	4530726	453491113	0.958	Y	SRR35230002
Lycop	F15-4281B	Ripe fruit	F15-4281B-rep2	6329979	639327879	5782143	577952295	0.96	Y	SRR35229953
Lycop	F15-4281B	Ripe fruit	F15-4281B-rep1	8012168	809228968	7049645	704746493	0.965	Y	SRR35229953
Lycop	F15-4252A	Ripe fruit	F15-4252A-rep2	6471283	653599583	6183307	620208772	0.954	Y	SRR35229808
Lycop	F15-4252A	Ripe fruit	F15-4252A-rep3	5342818	539624618	5131282	514662451	0.955	Y	SRR35229808
Lycop	F15-4252A	Ripe fruit	F15-4252A-rep1	5199474	525146874	4951019	496164423	0.951	Y	SRR35229808
Lycop	F15-4313A	Ripe fruit	F15-4313A-rep1	4568999	461468899	3029507	295649800	0.878	Y	SRR35229920
Lycop	F15-4313A	Ripe fruit	F15-4313A-rep2	4305511	434856611	3182730	312328116	0.868	Y	SRR35229920
Lycop	F15-4313A	Ripe fruit	F15-4313A-rep3	7569317	764501017	6224884	612516428	0.863	Y	SRR35229920
Lycop	F15-4232	Ripe fruit	F15-4232-rep2	7500472	757547672	6971458	697858367	0.957	Y	SRR35229998
Lycop	F15-4232	Ripe fruit	F15-4232-rep1	9797318	989529118	9013370	902273240	0.959	Y	SRR35229998
Lycop	F15-4232	Ripe fruit	F15-4232-rep4	7369622	744331822	6823455	683270734	0.959	Y	SRR35229998
Lycop	F15-4232	Ripe fruit	F15-4232-rep3	6679115	674590615	6003398	599934591	0.957	Y	SRR35229998
Lycop	F15-4300A	Ripe fruit	F15-4300A-rep1	6855014	692356414	5814663	580027328	0.936	Y	SRR35229937
Lycop	F15-4300A	Ripe fruit	F15-4300A-rep2	4636985	468335485	3085110	305136342	0.886	Y	SRR35229937
Lycop	F15-4300A	Ripe fruit	F15-4300A-rep3	2899230	292822230	1724078	169600907	0.878	Y	SRR35229937
Lycop	F15-4252F	Ripe fruit	F15-4252F-rep4	4179427	422122127	3752231	376115549	0.948	Y	SRR35229804
Lycop	F15-4252F	Ripe fruit	F15-4252F-rep3	5402092	545611292	4996149	500702325	0.949	Y	SRR35229804
Lycop	F15-4252F	Ripe fruit	F15-4252F-rep2	7272915	734564415	6466604	648665294	0.955	Y	SRR35229804
Lycop	F15-4252F	Ripe fruit	F15-4252F-rep1	7099371	717036471	6251024	624735409	0.958	Y	SRR35229804
Lycop	F15-4312A	Ripe fruit	F15-4312A-rep2	4628864	467515264	4105785	409849522	0.953	Y	SRR35229922
Lycop	F15-4312A	Ripe fruit	F15-4312A-rep1	7604987	768103687	6740734	673125087	0.957	Y	SRR35229922
Lycop	F15-4312A	Ripe fruit	F15-4312A-rep3	6132642	619396842	5640081	564452699	0.959	Y	SRR35229922
Lycop	F15-4306A	Ripe fruit	F15-4306A-rep3	7697445	777441945	5867666	574929082	0.872	Y	SRR35229931
Lycop	F15-4306A	Ripe fruit	F15-4306A-rep1	3387777	342165477	2224946	213663269	0.853	Y	SRR35229931
Lycop	F15-4306A	Ripe fruit	F15-4306A-rep2	3802090	384011090	2871640	281102245	0.858	Y	SRR35229931
Lycop	F15-4282A	Ripe fruit	F15-4282A-rep2	7634860	771120860	6898328	689459683	0.961	Y	SRR35229949
Lycop	F15-4282A	Ripe fruit	F15-4282A-rep3	6560286	662588886	6308577	633178187	0.95	Y	SRR35229949
Lycop	F15-4282A	Ripe fruit	F15-4282A-rep1	7727814	780509214	7320947	734482319	0.948	Y	SRR35229949
Lycop	F15-4299	Ripe fruit	F15-4299-rep1	3678578	371536378	3094939	309211775	0.939	Y	SRR35229938
Lycop	F15-4299	Ripe fruit	F15-4299-rep2	6113003	617413303	5733616	574754432	0.947	Y	SRR35229938
Lycop	F15-4299	Ripe fruit	F15-4299-rep3	5595324	565127724	4740900	474029217	0.943	Y	SRR35229938
Lycop	F15-4294A	Ripe fruit	F15-4294A-rep2	8829955	891825455	8009283	801040018	0.953	Y	SRR35229944
Lycop	F15-4294A	Ripe fruit	F15-4294A-rep1	8609483	869557783	7704075	769849121	0.953	Y	SRR35229944
Lycop	F15-4294A	Ripe fruit	F15-4294A-rep3	5952723	601225023	5101785	509735055	0.955	Y	SRR35229944
Lycop	F15-4242B	Ripe fruit	F15-4242B-rep1	10783907	1089174607	9847646	983500652	0.94	Y	SRR35229824
Lycop	F15-4242B	Ripe fruit	F15-4242B-rep2	5711010	576812010	5482137	548986597	0.915	Y	SRR35229824
Lycop	F15-4294B	Ripe fruit	F15-4294B-rep2	4998030	504801030	4467544	447784966	0.943	Y	SRR35229943
Lycop	F15-4294B	Ripe fruit	F15-4294B-rep1	5473185	552791685	4813083	482237776	0.941	Y	SRR35229943
Lycop	F15-4262A	Ripe fruit	F15-4262A-rep1	6841696	691011296	6617963	663819361	0.955	Y	SRR35229986
Lycop	F15-4262A	Ripe fruit	F15-4262A-rep2	6681195	674800695	6159131	616626250	0.961	Y	SRR35229986
Lycop	F15-4253	Ripe fruit	F15-4253-rep1	3539533	357492833	3372442	337612109	0.948	Y	SRR35229995
Lycop	F15-4253	Ripe fruit	F15-4253-rep2	2408413	243249713	2295114	229653775	0.941	Y	SRR35229995
Lycop	F15-4253	Ripe fruit	F15-4253-rep3	4569083	461477383	4299231	429877404	0.94	Y	SRR35229995
Lycop	F15-4247	Ripe fruit	F15-4247-rep2	6443630	650806630	5536030	552564808	0.941	Y	SRR35229818
Lycop	F15-4247	Ripe fruit	F15-4247-rep3	5865270	592392270	5444809	544763710	0.948	Y	SRR35229818
Lycop	F15-4247	Ripe fruit	F15-4247-rep1	7402264	747628664	6717450	670914276	0.945	Y	SRR35229818
Lycop	F15-4231	Ripe fruit	F15-4231-rep4	5624553	568079853	4903386	490165278	0.951	Y	SRR35229999
Lycop	F15-4231	Ripe fruit	F15-4231-rep3	11053059	1116358959	8022331	802687273	0.953	Y	SRR35229999
Lycop	F15-4231	Ripe fruit	F15-4231-rep1	6606718	667278518	5865599	585867651	0.949	Y	SRR35229999
Lycop	F15-4231	Ripe fruit	F15-4231-rep2	5019372	506956572	4515682	451459939	0.952	Y	SRR35229999
Lycop	F15-4242C	Ripe fruit	F15-4242C-rep2	6823196	689142796	5827174	579802518	0.904	Y	SRR35229823
Lycop	F15-4242C	Ripe fruit	F15-4242C-rep1	7697438	777441238	6941384	693895136	0.916	Y	SRR35229823
Lycop	F15-4242C	Ripe fruit	F15-4242C-rep3	8226047	830830747	7719249	773082600	0.92	Y	SRR35229823
Lycop	F15-4249B	Ripe fruit	F15-4249B-rep2	4761591	480920691	4434052	443218077	0.943	Y	SRR35229815
Lycop	F15-4249B	Ripe fruit	F15-4249B-rep3	6449830	651432830	5862771	585597947	0.944	Y	SRR35229815
Lycop	F15-4249B	Ripe fruit	F15-4249B-rep1	6752441	681996541	5631172	560472132	0.932	Y	SRR35229815
Lycop	F15-4250C	Ripe fruit	F15-4250C-rep2	3995536	403549136	3793320	379723152	0.948	Y	SRR35229812
Lycop	F15-4250C	Ripe fruit	F15-4250C-rep1	3625178	366142978	3454779	345797049	0.947	Y	SRR35229812
Lycop	F15-4274	Ripe fruit	F15-4274-rep3	6735339	680269239	6138945	613783842	0.953	Y	SRR35229969
Lycop	F15-4274	Ripe fruit	F15-4274-rep1	6532847	659817547	5958044	595907130	0.953	Y	SRR35229969
Lycop	F15-4274	Ripe fruit	F15-4274-rep2	7886344	796520744	7153836	715168864	0.953	Y	SRR35229969
Lycop	F15-3892	Ripe fruit	F15-3892-rep2	12377950	1250172950	11632756	1166910445	0.951	Y	SRR35230001
Lycop	F15-3892	Ripe fruit	F15-3892-rep1	5499584	555457984	5340642	536716749	0.955	Y	SRR35230001
Lycop	F15-3892	Ripe fruit	F15-3892-rep3	4830584	487888984	4596159	460756583	0.951	Y	SRR35230001
Lycop	F15-4254	Ripe fruit	F15-4254-rep1	4576490	462225490	4246235	424448547	0.946	Y	SRR35229993
Lycop	F15-4254	Ripe fruit	F15-4254-rep3	5092523	514344823	4855566	486558471	0.948	Y	SRR35229993
Lycop	F15-4254	Ripe fruit	F15-4254-rep2	3217427	324960127	2959821	295618938	0.931	Y	SRR35229993
Lycop	F15-4276D	Ripe fruit	F15-4276D-rep3	5817469	587564369	5077352	507680583	0.947	Y	SRR35229963
Lycop	F15-4276D	Ripe fruit	F15-4276D-rep2	6648088	671456888	5831315	583015616	0.939	Y	SRR35229963
Lycop	F15-4276D	Ripe fruit	F15-4276D-rep1	9607782	970385982	8514083	850679126	0.95	Y	SRR35229963
Lycop	F15-4276B	Ripe fruit	F15-4276B-rep2	5375348	542910148	4897182	489142342	0.959	Y	SRR35229965
Lycop	F15-4276B	Ripe fruit	F15-4276B-rep1	7072105	714282605	6339871	633862518	0.953	Y	SRR35229965
Lycop	F15-4308A	Ripe fruit	F15-4308A-rep2	5839581	589797681	5610042	563173574	0.959	Y	SRR35229927
Lycop	F15-4308A	Ripe fruit	F15-4308A-rep1	4990769	504067669	4746221	476434409	0.958	Y	SRR35229927
Lycop	F15-4297	Ripe fruit	F15-4297-rep2	4944250	499369250	4499133	450051719	0.955	Y	SRR35229940
Lycop	F15-4297	Ripe fruit	F15-4297-rep1	4132671	417399771	3647621	364528111	0.955	Y	SRR35229940
Lycop	F15-4297	Ripe fruit	F15-4297-rep3	7271073	734378373	6644647	665164060	0.953	Y	SRR35229940
Lycop	F15-4282B	Ripe fruit	F15-4282B-rep2	7489529	756442429	6910740	691457511	0.957	Y	SRR35229948
Lycop	F15-4282B	Ripe fruit	F15-4282B-rep1	6907927	697700627	6140490	612669513	0.957	Y	SRR35229948
Lycop	F15-4282B	Ripe fruit	F15-4282B-rep4	9031136	912144736	7331211	734197006	0.946	Y	SRR35229948
Lycop	F15-4282B	Ripe fruit	F15-4282B-rep3	6852628	692115428	6506422	652941254	0.95	Y	SRR35229948
Lycop	F15-4280	Ripe fruit	F15-4280-rep3	5290561	534346661	4857544	486117039	0.955	Y	SRR35229955
Lycop	F15-4280	Ripe fruit	F15-4280-rep4	5328395	538167895	4355992	435485180	0.954	Y	SRR35229955
Lycop	F15-4280	Ripe fruit	F15-4280-rep1	6687528	675440328	6037597	604137238	0.958	Y	SRR35229955
Lycop	F15-4280	Ripe fruit	F15-4280-rep2	10307162	1041023362	9522047	953173422	0.959	Y	SRR35229955
Lycop	F15-4241A	Ripe fruit	F15-4241A-rep2	8025510	810576510	7437152	742908495	0.938	Y	SRR35229827
Lycop	F15-4241A	Ripe fruit	F15-4241A-rep3	5976419	603618319	5263017	523708406	0.941	Y	SRR35229827
Lycop	F15-4241A	Ripe fruit	F15-4241A-rep1	6369133	643282433	5798434	577837211	0.931	Y	SRR35229827
Lycop	F15-4313B	Ripe fruit	F15-4313B-rep2	7049733	712023033	5949583	586077331	0.893	Y	SRR35229919
Lycop	F15-4313B	Ripe fruit	F15-4313B-rep3	6475192	653994392	6081259	605171928	0.926	Y	SRR35229919
Lycop	F15-4313B	Ripe fruit	F15-4313B-rep1	5576887	563265587	4428812	435571106	0.891	Y	SRR35229919
Lycop	F15-4281D	Ripe fruit	F15-4281D-rep2	7749510	782700510	7026572	702042076	0.956	Y	SRR35229951
Lycop	F15-4281D	Ripe fruit	F15-4281D-rep1	7820441	789864541	6884360	687586935	0.959	Y	SRR35229951
Lycop	F15-4281D	Ripe fruit	F15-4281D-rep3	5919319	597851219	5362813	535707134	0.96	Y	SRR35229951
Lycop	F15-4281C	Ripe fruit	F15-4281C-rep2	11028799	1113908699	10247228	1026737919	0.949	Y	SRR35229952
Lycop	F15-4281C	Ripe fruit	F15-4281C-rep1	6069930	613062930	5413859	540108453	0.957	Y	SRR35229952
Lycop	F15-4262B	Ripe fruit	F15-4262B-rep3	7452842	752737042	6532100	652615820	0.942	Y	SRR35229985
Lycop	F15-4262B	Ripe fruit	F15-4262B-rep2	5333385	538671885	4786042	478101687	0.944	Y	SRR35229985
Lycop	F15-4262B	Ripe fruit	F15-4262B-rep1	6315733	637889033	5639337	562892049	0.953	Y	SRR35229985
Lycop	F15-4251	Ripe fruit	F15-4251-rep2	5178832	523062032	4399972	440001252	0.956	Y	SRR35229811
Lycop	F15-4251	Ripe fruit	F15-4251-rep3	5223656	527589256	4270643	426028752	0.954	Y	SRR35229811
Lycop	F15-4251	Ripe fruit	F15-4251-rep1	7315507	738866207	4878757	482249005	0.941	Y	SRR35229811
Lycop	F15-4234A	Ripe fruit	F15-4234A-rep2	6750190	681769190	5956281	597688126	0.956	Y	SRR35229996
Lycop	F15-4234A	Ripe fruit	F15-4234A-rep3	6930878	700018678	6696530	672061448	0.956	Y	SRR35229996
Lycop	F15-4234A	Ripe fruit	F15-4234A-rep1	4627395	467366895	4387723	440134332	0.953	Y	SRR35229996
Lycop	F15-4233	Ripe fruit	F15-4233-rep2	9086337	917720037	8656053	868196472	0.95	Y	SRR35229997
Lycop	F15-4233	Ripe fruit	F15-4233-rep3	10336024	1043938424	9640224	965243604	0.945	Y	SRR35229997
Lycop	F15-4233	Ripe fruit	F15-4233-rep1	5619809	567600709	5392002	540657169	0.95	Y	SRR35229997
Lycop	F15-4270B	Ripe fruit	F15-4270B-rep2	7309650	738274650	6590430	660084075	0.941	Y	SRR35229972
Lycop	F15-4270B	Ripe fruit	F15-4270B-rep1	4834551	488289651	4291439	429671123	0.942	Y	SRR35229972
Lycop	F15-4270B	Ripe fruit	F15-4270B-rep3	7033379	710371279	6138364	614511820	0.941	Y	SRR35229972
Lycop	F15-4266A	Ripe fruit	F15-4266A-rep3	5654360	571090360	5167936	517210690	0.952	Y	SRR35229977
Lycop	F15-4266A	Ripe fruit	F15-4266A-rep2	6278126	634090726	5803266	580799294	0.946	Y	SRR35229977
Lycop	F15-4266A	Ripe fruit	F15-4266A-rep1	6190225	625212725	5951776	596657216	0.952	Y	SRR35229977
Lycop	F15-4312B	Ripe fruit	F15-4312B-rep2	6092475	615339975	5407953	540037019	0.958	Y	SRR35229921
Lycop	F15-4312B	Ripe fruit	F15-4312B-rep1	6192619	625454519	5386718	537332614	0.957	Y	SRR35229921
Lycop	F15-4312B	Ripe fruit	F15-4312B-rep3	8666847	875351547	7435201	742298921	0.959	Y	SRR35229921
Lycop	F15-4282C	Ripe fruit	F15-4282C-rep2	3728096	376537696	3227256	321101612	0.952	Y	SRR35229947
Lycop	F15-4282C	Ripe fruit	F15-4282C-rep1	6924791	699403891	5613715	560894123	0.956	Y	SRR35229947
Lycop	F15-4282C	Ripe fruit	F15-4282C-rep3	5693206	575013806	5076905	506959017	0.953	Y	SRR35229947
Lycop	F15-4234B	Ripe fruit	F15-4234B-rep2	5520929	557613829	5118810	513081257	0.945	Y	SRR35229994
Lycop	F15-4234B	Ripe fruit	F15-4234B-rep1	6513684	657882084	6105480	612350080	0.943	Y	SRR35229994
Lycop	F15-4234B	Ripe fruit	F15-4234B-rep3	6631122	669743322	5816966	580475978	0.95	Y	SRR35229994
Penne	IL10-3	Ripe fruit	IL10-3_rep2	8815266	449578566	8695046	442183238	0.947	Y	SRR8711483
Penne	IL10-3	Ripe fruit	IL10-3_rep3	14300654	729333354	14133075	719660635	0.948	Y	SRR8711486
Penne	IL10-3	Ripe fruit	IL10-3_rep1	6234022	492487738	6078708	468539975	0.952	Y	SRR8711484
Penne	IL1-1	Ripe fruit	IL1-1_rep2	10663907	543859257	1760588	89646684	0.941	Y	SRR8711424
Penne	IL1-1	Ripe fruit	IL1-1_rep1	7863761	589782075	7608835	556380178	0.943	Y	SRR8711425
Penne	IL1-1	Ripe fruit	IL1-1_rep3	8241093	420295743	7952606	405124920	0.932	Y	SRR8711429
Penne	IL10-2-2	Ripe fruit	IL10-2-2_rep2	12953726	660640026	12879414	656120075	0.947	Y	SRR8711509
Penne	IL10-2-2	Ripe fruit	IL10-2-2_rep3	6264209	319474659	6092789	310073497	0.925	Y	SRR8711433
Penne	IL10-2-2	Ripe fruit	IL10-2-2_rep1	4360348	353188188	4262259	313621793	0.925	Y	SRR8711457
Penne	IL11-2	Ripe fruit	IL11-2_rep4	5616987	286466337	5243807	266974716	0.93	Y	SRR8711456
Penne	IL11-2	Ripe fruit	IL11-2_rep2	10559430	538530930	10064971	512357327	0.935	Y	SRR8711454
Penne	IL11-2	Ripe fruit	IL11-2_rep1	7292226	576085854	7095439	549613218	0.956	Y	SRR8711477
Penne	IL7-5-5	Ripe fruit	IL7-5-5_rep4	8073260	411736260	7542055	383997927	0.934	Y	SRR8711512
Penne	IL7-5-5	Ripe fruit	IL7-5-5_rep2	10157764	518045964	10020846	509731591	0.944	Y	SRR8711515
Penne	IL7-5-5	Ripe fruit	IL7-5-5_rep1	5709793	451073647	5575218	430851444	0.95	Y	SRR8711514
Penne	IL2-1-1	Ripe fruit	IL2-1-1_rep3	12029235	613490985	11926088	607226842	0.949	Y	SRR8711534
Penne	IL2-1-1	Ripe fruit	IL2-1-1_rep2	10368233	528779883	10188441	518024090	0.938	Y	SRR8711535
Penne	IL2-1-1	Ripe fruit	IL2-1-1_rep1	6164285	486978515	6015487	466719662	0.955	Y	SRR8711536
Penne	IL5-1	Ripe fruit	IL5-1_rep3	5102334	382675050	4988325	366857812	0.95	Y	SRR8711405
Penne	IL5-1	Ripe fruit	IL5-1_rep5	10928990	557378490	10591350	539559095	0.938	Y	SRR8711406
Penne	IL8-1-1	Ripe fruit	IL8-1-1_rep3	11411363	581979513	11291485	574916950	0.948	Y	SRR8711548
Penne	IL8-1-1	Ripe fruit	IL8-1-1_rep2	5467833	278859483	5355844	272023948	0.945	Y	SRR8711545
Penne	IL8-1-1	Ripe fruit	IL8-1-1_rep1	5568506	417637950	5181910	381376706	0.947	Y	SRR8711546
Penne	IL3-5	Ripe fruit	IL3-5_rep3	9919954	505917654	9571945	487108373	0.942	Y	SRR8711573
Penne	IL3-5	Ripe fruit	IL3-5_rep4	5835816	297626616	5663238	288221355	0.938	Y	SRR8711574
Penne	IL3-5	Ripe fruit	IL3-5_rep1	6209272	490532488	6084728	472671399	0.96	Y	SRR8711571
Penne	IL3-5	Ripe fruit	IL3-5_rep2	11714696	597449496	11621891	592002090	0.943	Y	SRR8711572
Penne	IL9-2-5	Ripe fruit	IL9-2-5_rep3	9399296	479364096	9284486	471452720	0.943	Y	SRR8711409
Penne	IL9-2-5	Ripe fruit	IL9-2-5_rep1	3320368	262309072	3239427	251350475	0.954	Y	SRR8711411
Penne	IL9-2-5	Ripe fruit	IL9-2-5_rep2	11265943	574563093	11093853	564135458	0.946	Y	SRR8711410
Penne	IL2-2	Ripe fruit	IL2-2_rep2	11392513	581018163	11229803	571654754	0.938	Y	SRR8711529
Penne	IL2-2	Ripe fruit	IL2-2_rep3	8151191	415710741	7462720	379723319	0.926	Y	SRR8711528
Penne	IL12-4	Ripe fruit	IL12-4_rep2	7100958	362148858	7001905	356431630	0.946	Y	SRR8711588
Penne	IL12-4	Ripe fruit	IL12-4_rep3	10534502	537259602	10191420	519144618	0.938	Y	SRR8711587
Penne	IL12-4	Ripe fruit	IL12-4_rep1	8166798	645177042	7960307	605280021	0.95	Y	SRR8711494
Penne	pen	Ripe fruit	pen_3	7710488	393234888	7253640	369279661	0.884	Y	SRR8711463
Penne	pen	Ripe fruit	pen_5	6332175	322940925	6211615	316221343	0.892	Y	SRR8711464
Penne	pen	Ripe fruit	pen_1	6635544	305235024	6433808	295091140	0.908	Y	SRR8711468
Penne	pen	Ripe fruit	pen_2	4203558	193363668	4088016	187576365	0.909	Y	SRR8711467
Penne	pen	Ripe fruit	pen_4	8300477	423324327	8015784	408064939	0.884	Y	SRR8711462
Penne	IL7-4-1	Ripe fruit	IL7-4-1_rep1	10271191	770339325	9965158	734378983	0.95	Y	SRR8711496
Penne	IL7-4-1	Ripe fruit	IL7-4-1_rep2	3137745	160024995	3102446	158026141	0.933	Y	SRR8711495
Penne	IL7-4-1	Ripe fruit	IL7-4-1_rep3	12014423	612735573	8414096	428310582	0.933	Y	SRR8711518
Penne	IL10-1	Ripe fruit	IL10-1_rep3	9366329	477682779	8933620	454586618	0.935	Y	SRR8711459
Penne	IL10-1	Ripe fruit	IL10-1_rep4	6748985	344198235	6278694	319612869	0.909	Y	SRR8711458
Penne	IL10-1	Ripe fruit	IL10-1_rep1	6782694	535832826	6613655	513504211	0.959	Y	SRR8711442
Penne	IL4-4	Ripe fruit	IL4-4_rep2	9874460	780082340	9544019	735249751	0.955	Y	SRR8711400
Penne	IL9-3-2	Ripe fruit	IL9-3-2_rep1	10098355	797770045	9818158	767806871	0.958	Y	SRR8711611
Penne	IL9-3-2	Ripe fruit	IL9-3-2_rep3	10262972	523411572	9916135	505166758	0.939	Y	SRR8711605
Penne	IL9-3-2	Ripe fruit	IL9-3-2_rep2	9650676	492184476	9261119	471473679	0.944	Y	SRR8711612
Penne	IL1-4-18	Ripe fruit	IL1-4-18_rep3	8482945	432630195	8185082	416932568	0.913	Y	SRR8711443
Penne	IL1-4-18	Ripe fruit	IL1-4-18_rep4	7720644	393752844	7161564	364541371	0.89	Y	SRR8711578
Penne	IL1-4-18	Ripe fruit	IL1-4-18_rep1	6715321	503649075	6492970	480042448	0.935	Y	SRR8711592
Penne	IL8-1-2	Ripe fruit	IL8-1-2_rep3	6591514	336167214	6505471	331133257	0.877	Y	SRR8711541
Penne	IL8-1-2	Ripe fruit	IL8-1-2_rep2	6436737	328273587	6309456	320463834	0.946	Y	SRR8711542
Penne	IL8-1-2	Ripe fruit	IL8-1-2_rep1	11497549	908306371	11003359	840026616	0.857	Y	SRR8711547
Penne	IL4-3	Ripe fruit	IL4-3_rep2	11837703	603722853	11669338	594115924	0.937	Y	SRR8711402
Penne	IL4-3	Ripe fruit	IL4-3_rep3	7968769	406407219	7845357	399237174	0.942	Y	SRR8711399
Penne	IL4-3	Ripe fruit	IL4-3_rep1	8764230	692374170	8541099	667142664	0.951	Y	SRR8711401
Penne	IL3-1	Ripe fruit	IL3-1_rep3	9191412	468762012	8899420	452897954	0.94	Y	SRR8711522
Penne	IL3-1	Ripe fruit	IL3-1_rep4	7255614	370036314	7015622	357113566	0.915	Y	SRR8711527
Penne	IL3-1	Ripe fruit	IL3-1_rep1	6388720	479154000	6214774	459121325	0.955	Y	SRR8711525
Penne	IL2-1	Ripe fruit	IL2-1_rep5	8986650	458319150	8387884	426992344	0.897	Y	SRR8711530
Penne	IL2-1	Ripe fruit	IL2-1_rep4	5726024	292027224	5375947	273498132	0.905	Y	SRR8711531
Penne	IL2-1	Ripe fruit	IL2-1_rep2	1044472	82513288	983094	76362151	0.93	Y	SRR8711532
Penne	IL6-2	Ripe fruit	IL6-2_rep1	6027426	476166654	5878996	460346705	0.955	Y	SRR8711474
Penne	IL6-2	Ripe fruit	IL6-2_rep3	8849942	451347042	8555291	435376792	0.933	Y	SRR8711475
Penne	IL7-3	Ripe fruit	IL7-3_rep4	9176931	468023481	8490375	432019973	0.93	Y	SRR8711502
Penne	IL7-3	Ripe fruit	IL7-3_rep1	8186760	646754040	8035509	625308936	0.956	Y	SRR8711504
Penne	IL7-3	Ripe fruit	IL7-3_rep3	2364398	120584298	2334366	118565836	0.947	Y	SRR8711503
Penne	IL7-2	Ripe fruit	IL7-2_rep1	4972213	372915975	4883825	360422192	0.946	Y	SRR8711499
Penne	IL7-2	Ripe fruit	IL7-2_rep3	11915885	607710135	10886930	554586689	0.935	Y	SRR8711505
Penne	IL7-2	Ripe fruit	IL7-2_rep2	11493198	586153098	11190719	570080196	0.94	Y	SRR8711498
Penne	IL3-4	Ripe fruit	IL3-4_rep3	8525285	434789535	8197626	417547511	0.918	Y	SRR8711569
Penne	IL3-4	Ripe fruit	IL3-4_rep4	10312408	525932808	10143054	516169595	0.94	Y	SRR8711570
Penne	IL3-4	Ripe fruit	IL3-4_rep1	6440760	483057000	6225080	453631680	0.947	Y	SRR8711568
Penne	IL9-2-6	Ripe fruit	IL9-2-6_rep3	10231242	521793342	9142482	465699389	0.917	Y	SRR8711415
Penne	IL9-2-6	Ripe fruit	IL9-2-6_rep4	7994243	407706393	7455155	379534690	0.913	Y	SRR8711414
Penne	IL9-2-6	Ripe fruit	IL9-2-6_rep1	6756996	533802684	6567672	512972404	0.954	Y	SRR8711416
Penne	IL1-1-2	Ripe fruit	IL1-1-2_rep2	10286211	524596761	10183820	518520223	0.947	Y	SRR8711453
Penne	IL1-1-2	Ripe fruit	IL1-1-2_rep1	6354053	476553975	5815050	427418244	0.943	Y	SRR8711478
Penne	IL1-1-2	Ripe fruit	IL1-1-2_rep3	10312926	525959226	9913315	504959835	0.931	Y	SRR8711455
Penne	IL2-5	Ripe fruit	IL2-5_rep4	10917415	556788165	10273039	523247337	0.93	Y	SRR8711479
Penne	IL2-5	Ripe fruit	IL2-5_rep3	2572884	131217084	2541308	129036133	0.943	Y	SRR8711417
Penne	IL2-5	Ripe fruit	IL2-5_rep2	13926080	710230080	13645623	694098217	0.953	Y	SRR8711386
Penne	IL4-2	Ripe fruit	IL4-2_rep1	11039311	827948325	10649531	779208593	0.945	Y	SRR8711598
Penne	IL4-2	Ripe fruit	IL4-2_rep2	10698723	545634873	10274951	522906732	0.941	Y	SRR8711597
Penne	IL4-2	Ripe fruit	IL4-2_rep3	14640793	746680443	13302179	677586793	0.93	Y	SRR8711596
Penne	IL1-3	Ripe fruit	IL1-3_rep1	8150078	643856162	7951530	621250079	0.953	Y	SRR8711565
Penne	IL1-3	Ripe fruit	IL1-3_rep3	8576103	437381253	8015125	408283159	0.937	Y	SRR8711567
Penne	IL1-4	Ripe fruit	IL1-4_rep1	6081318	480424122	5877962	452963273	0.947	Y	SRR8711538
Penne	IL1-4	Ripe fruit	IL1-4_rep3	8001131	408057681	7805996	397601184	0.921	Y	SRR8711537
Penne	IL1-4	Ripe fruit	IL1-4_rep2	10729093	547183743	10356151	527070160	0.926	Y	SRR8711539
Penne	IL4-1	Ripe fruit	IL4-1_rep5	8697870	443591370	8309427	423005035	0.924	Y	SRR8711599
Penne	IL4-1	Ripe fruit	IL4-1_rep2	7124755	534356625	6890778	502139769	0.951	Y	SRR8711601
Penne	IL4-1	Ripe fruit	IL4-1_rep4	7236272	369049872	6701243	341124011	0.933	Y	SRR8711600
Penne	IL10-2	Ripe fruit	IL10-2_rep3	1465935	74762685	1403776	71506135	0.942	Y	SRR8711481
Penne	IL10-2	Ripe fruit	IL10-2_rep1	5993682	449526150	5879372	434594998	0.952	Y	SRR8711432
Penne	IL10-2	Ripe fruit	IL10-2_rep2	7954944	405702144	7769668	394547501	0.945	Y	SRR8711482
Penne	IL12-4-1	Ripe fruit	IL12-4-1_rep2	12827584	654206784	9393365	478159024	0.934	Y	SRR8711491
Penne	IL12-4-1	Ripe fruit	IL12-4-1_rep3	9353452	477026052	9110545	464118263	0.934	Y	SRR8711497
Penne	IL12-4-1	Ripe fruit	IL12-4-1_rep1	8635978	682242262	8447753	653821012	0.951	Y	SRR8711493
Penne	IL8-2	Ripe fruit	IL8-2_rep3	8646688	440981088	8165463	415943118	0.935	Y	SRR8711560
Penne	IL8-2	Ripe fruit	IL8-2_rep1	7765499	582412425	7500747	549719832	0.952	Y	SRR8711558
Penne	IL8-2	Ripe fruit	IL8-2_rep2	7072311	360687861	6919865	351448458	0.947	Y	SRR8711559
Penne	IL12-3-1	Ripe fruit	IL12-3-1_rep3	3570846	182113146	3527025	179143061	0.937	Y	SRR8711395
Penne	IL12-3-1	Ripe fruit	IL12-3-1_rep5	5672741	289309791	5306695	270141734	0.93	Y	SRR8711506
Penne	IL12-3-1	Ripe fruit	IL12-3-1_rep1	8385832	628937400	8089943	590125820	0.947	Y	SRR8711388
Penne	IL12-3-1	Ripe fruit	IL12-3-1_rep4	6352248	323964648	6161490	313556464	0.939	Y	SRR8711396
Penne	IL6-2-2	Ripe fruit	IL6-2-2_rep4	7731723	394317873	7517484	382907166	0.926	Y	SRR8711473
Penne	IL6-2-2	Ripe fruit	IL6-2-2_rep2	13305367	678573717	12447520	633783129	0.947	Y	SRR8711431
Penne	IL6-2-2	Ripe fruit	IL6-2-2_rep3	9078685	463012935	8445078	430187560	0.942	Y	SRR8711430
Penne	IL5-4	Ripe fruit	IL5-4_rep3	9091663	463674813	8953809	455752725	0.946	Y	SRR8711439
Penne	IL5-4	Ripe fruit	IL5-4_rep1	4323614	341565506	4234731	331673669	0.951	Y	SRR8711448
Penne	IL5-4	Ripe fruit	IL5-4_rep2	9324977	475573827	9171236	466925805	0.923	Y	SRR8711436
Penne	IL9-1-2	Ripe fruit	IL9-1-2_rep3	16879678	860863578	16608180	844460382	0.944	Y	SRR8711583
Penne	IL9-1-2	Ripe fruit	IL9-1-2_rep1	8880171	666012825	8608539	635712976	0.955	Y	SRR8711585
Penne	IL9-1-2	Ripe fruit	IL9-1-2_rep2	11397845	581290095	11227682	571024297	0.948	Y	SRR8711584
Penne	IL2-4	Ripe fruit	IL2-4_rep1	6338808	475410600	6147717	454219037	0.952	Y	SRR8711461
Penne	IL2-4	Ripe fruit	IL2-4_rep4	8759056	446711856	8314956	423373127	0.935	Y	SRR8711480
Penne	IL8-1	Ripe fruit	IL8-1_rep1	6307451	498288629	5996966	463443695	0.95	Y	SRR8711544
Penne	IL8-1	Ripe fruit	IL8-1_rep4	10212089	520816539	9780812	498249072	0.924	Y	SRR8711552
Penne	IL8-1	Ripe fruit	IL8-1_rep2	17032351	868649901	16570548	841144398	0.937	Y	SRR8711543
Penne	IL9-3-1	Ripe fruit	IL9-3-1_rep4	7076089	360880539	6853614	348873307	0.912	Y	SRR8711610
Penne	IL9-3-1	Ripe fruit	IL9-3-1_rep3	9840706	501876006	9750175	496471832	0.941	Y	SRR8711609
Penne	IL9-3-1	Ripe fruit	IL9-3-1_rep1	6123538	459265350	5857660	430004282	0.942	Y	SRR8711407
Penne	IL2-6	Ripe fruit	IL2-6_rep2	8442572	430571172	8264866	419777631	0.947	Y	SRR8711489
Penne	IL2-6	Ripe fruit	IL2-6_rep3	13688414	698109114	13483736	685725534	0.945	Y	SRR8711540
Penne	IL2-6	Ripe fruit	IL2-6_rep1	5097001	382275075	4470862	328231792	0.944	Y	SRR8711510
Penne	IL7-1	Ripe fruit	IL7-1_rep2	12424443	633646593	12296226	626005401	0.909	Y	SRR8711501
Penne	IL7-1	Ripe fruit	IL7-1_rep1	5299681	418674799	5164689	400035779	0.957	Y	SRR8711466
Penne	IL7-1	Ripe fruit	IL7-1_rep3	6890029	351391479	6569169	334629725	0.938	Y	SRR8711500
Penne	IL6-4	Ripe fruit	IL6-4_rep3	6097051	310949601	6020018	306446760	0.946	Y	SRR8711465
Penne	IL6-4	Ripe fruit	IL6-4_rep1	6153109	486095611	5993920	463881706	0.958	Y	SRR8711471
Penne	IL6-4	Ripe fruit	IL6-4_rep2	12943434	660115134	12754624	648659194	0.947	Y	SRR8711472
Penne	IL11-4	Ripe fruit	IL11-4_rep1	6755512	533685448	6566577	510001495	0.955	Y	SRR8711420
Penne	IL11-4	Ripe fruit	IL11-4_rep3	11866994	605216694	11136358	567233111	0.927	Y	SRR8711426
Penne	IL11-4	Ripe fruit	IL11-4_rep2	15338070	782241570	15123714	769048580	0.939	Y	SRR8711427
Penne	IL9-3	Ripe fruit	IL9-3_rep4	11622956	592770756	11028929	561675377	0.92	Y	SRR8711608
Penne	IL9-3	Ripe fruit	IL9-3_rep2	5672406	260930676	5548698	254634243	0.924	Y	SRR8711606
Penne	IL9-3	Ripe fruit	IL9-3_rep3	9437359	481305309	9239432	469231666	0.943	Y	SRR8711607
Penne	IL9-1-3	Ripe fruit	IL9-1-3_rep4	9750933	497297583	8403525	427619545	0.943	Y	SRR8711580
Penne	IL9-1-3	Ripe fruit	IL9-1-3_rep3	9718552	495646152	9227627	470060025	0.94	Y	SRR8711581
Penne	IL9-1-3	Ripe fruit	IL9-1-3_rep5	10865088	554119488	10687806	543937012	0.949	Y	SRR8711579
Penne	IL9-1-3	Ripe fruit	IL9-1-3_rep1	9264369	694827675	8998653	657625612	0.957	Y	SRR8711582
Penne	IL11-1	Ripe fruit	IL11-1_rep2	13254080	675958080	13113673	667650958	0.928	Y	SRR8711488
Penne	IL11-1	Ripe fruit	IL11-1_rep1	5468910	442981710	5279116	359319378	0.898	Y	SRR8711485
Penne	IL11-1	Ripe fruit	IL11-1_rep3	7519512	383495112	7223979	367580815	0.912	Y	SRR8711487
Penne	IL1-1-3	Ripe fruit	IL1-1-3_rep1	7680346	606747334	7418324	579150235	0.951	Y	SRR8711449
Penne	IL1-1-3	Ripe fruit	IL1-1-3_rep3	10197991	520097541	10059313	510936492	0.935	Y	SRR8711446
Penne	IL1-1-3	Ripe fruit	IL1-1-3_rep2	11607345	591974595	11508210	586271093	0.94	Y	SRR8711451
Penne	IL8-2-1	Ripe fruit	IL8-2-1_rep4	6828140	348235140	6645130	338452808	0.909	Y	SRR8711557
Penne	IL8-2-1	Ripe fruit	IL8-2-1_rep2	5828941	268131286	5664886	259834690	0.932	Y	SRR8711551
Penne	IL8-2-1	Ripe fruit	IL8-2-1_rep3	13523604	689703804	13047778	664241564	0.936	Y	SRR8711556
Penne	IL5-5	Ripe fruit	IL5-5_rep1	6284974	496512946	6096688	470149218	0.953	Y	SRR8711438
Penne	IL5-5	Ripe fruit	IL5-5_rep2	10323704	526508904	10183219	517956725	0.947	Y	SRR8711441
Penne	IL5-5	Ripe fruit	IL5-5_rep4	6342332	323458932	5971302	304013151	0.932	Y	SRR8711440
Penne	M82	Ripe fruit	M82_2A_2004	6411433	506503207	2959909	228205585	0.955	Y	SRR8711418
Penne	M82	Ripe fruit	M82_1B_2004	6933742	547765618	6700364	517767101	0.957	Y	SRR8711604
Penne	M82	Ripe fruit	M82_1A_2004	6612131	522358349	6417716	497071189	0.951	Y	SRR8711603
Penne	M82	Ripe fruit	M82_2B_2004	7689809	607494911	7439325	575289595	0.957	Y	SRR8711492
Penne	IL11-4-1	Ripe fruit	IL11-4-1_rep2	8559366	436527666	8248201	419886552	0.942	Y	SRR8711422
Penne	IL11-4-1	Ripe fruit	IL11-4-1_rep3	9836321	501652371	9546290	486320698	0.94	Y	SRR8711421
Penne	IL11-4-1	Ripe fruit	IL11-4-1_rep1	9306794	735236726	9032766	695223598	0.951	Y	SRR8711423
Penne	IL12-1-1	Ripe fruit	IL12-1-1_rep1	5444180	408313500	5234527	386875153	0.947	Y	SRR8711428
Penne	IL12-1-1	Ripe fruit	IL12-1-1_rep3	6761431	344832981	6537964	332705012	0.935	Y	SRR8711393
Penne	IL2-3	Ripe fruit	IL2-3_rep2	9793284	499457484	9615529	489023388	0.949	Y	SRR8711566
Penne	IL2-3	Ripe fruit	IL2-3_rep3	11021433	562093083	10602176	539523477	0.936	Y	SRR8711460
Penne	IL2-3	Ripe fruit	IL2-3_rep1	8997218	710780222	8728657	676077320	0.957	Y	SRR8711419
Penne	IL4-1-1	Ripe fruit	IL4-1-1_rep1	6680607	527767953	6493930	500828279	0.952	Y	SRR8711575
Penne	IL4-1-1	Ripe fruit	IL4-1-1_rep4	10424392	531643992	10257018	521996623	0.947	Y	SRR8711602
Penne	IL4-1-1	Ripe fruit	IL4-1-1_rep3	9763583	497942733	9532369	485550994	0.928	Y	SRR8711577
Penne	IL4-1-1	Ripe fruit	IL4-1-1_rep2	14897174	759755874	14514355	736773360	0.949	Y	SRR8711576
Penne	IL10-1-1	Ripe fruit	IL10-1-1_rep1	6991228	552307012	6797559	520991990	0.95	Y	SRR8711437
Penne	IL10-1-1	Ripe fruit	IL10-1-1_rep2	11432240	583044240	11238252	571609816	0.948	Y	SRR8711445
Penne	IL10-1-1	Ripe fruit	IL10-1-1_rep4	8741668	445825068	8473966	431180315	0.926	Y	SRR8711444
Penne	IL5-2	Ripe fruit	IL5-2_rep2	17871895	911466645	17398241	883160805	0.945	Y	SRR8711404
Penne	IL5-2	Ripe fruit	IL5-2_rep3	3036039	154837989	3004766	152616644	0.945	Y	SRR8711397
Penne	IL5-2	Ripe fruit	IL5-2_rep1	8984849	709803071	8734936	682905154	0.958	Y	SRR8711403
Penne	IL12-3	Ripe fruit	IL12-3_rep2	10682653	544815303	10589162	539193273	0.938	Y	SRR8711508
Penne	IL12-3	Ripe fruit	IL12-3_rep3	8738353	445656003	8483444	431754900	0.931	Y	SRR8711507
Penne	IL12-3	Ripe fruit	IL12-3_rep1	5956544	470566976	5859299	455689443	0.952	Y	SRR8711490
Penne	IL9-2	Ripe fruit	IL9-2_rep2	5160288	237373248	4988342	228719283	0.93	Y	SRR8711413
Penne	IL9-2	Ripe fruit	IL9-2_rep3	6975794	355765494	6826140	346679932	0.943	Y	SRR8711408
Penne	IL12-1	Ripe fruit	IL12-1_rep3	7752975	395401725	7475703	380821695	0.925	Y	SRR8711392
Penne	IL12-1	Ripe fruit	IL12-1_rep1	6002900	486234900	5848742	421278223	0.914	Y	SRR8711394
Penne	IL12-1	Ripe fruit	IL12-1_rep2	12031957	613629807	11649495	593042965	0.928	Y	SRR8711391
Penne	IL3-2	Ripe fruit	IL3-2_rep2	7310725	577547275	7131022	553289934	0.95	Y	SRR8711526
Penne	IL3-2	Ripe fruit	IL3-2_rep3	8073609	411754059	7913622	401934735	0.942	Y	SRR8711521
Penne	IL3-2	Ripe fruit	IL3-2_rep4	14300781	729339831	14085417	716356579	0.938	Y	SRR8711520
Penne	IL11-3	Ripe fruit	IL11-3_rep1	7414235	585724565	7294413	563658915	0.952	Y	SRR8711450
Penne	IL11-3	Ripe fruit	IL11-3_rep2	10020870	511064370	9845047	500764587	0.945	Y	SRR8711452
Penne	IL11-3	Ripe fruit	IL11-3_rep3	9265983	472565133	9169298	466801766	0.953	Y	SRR8711447
Penne	IL4-3-2	Ripe fruit	IL4-3-2_rep3	10077516	513953316	7544648	384041863	0.948	Y	SRR8711593
Penne	IL4-3-2	Ripe fruit	IL4-3-2_rep2	1874001	95574051	1847908	94134309	0.941	Y	SRR8711594
Penne	IL4-3-2	Ripe fruit	IL4-3-2_rep1	4956910	391595890	4849928	377018676	0.958	Y	SRR8711595
Penne	IL12-2	Ripe fruit	IL12-2_rep2	12888805	657329055	12697726	646374479	0.944	Y	SRR8711390
Penne	IL12-2	Ripe fruit	IL12-2_rep1	5765087	455441873	5629949	440692172	0.957	Y	SRR8711389
Penne	IL12-2	Ripe fruit	IL12-2_rep3	1980781	101019831	1960923	99610965	0.947	Y	SRR8711387
Penne	IL9-1	Ripe fruit	IL9-1_rep3	14953086	762607386	14334784	729544118	0.931	Y	SRR8711412
Penne	IL9-1	Ripe fruit	IL9-1_rep2	9077695	462962445	7543930	384026976	0.936	Y	SRR8711589
Penne	IL9-1	Ripe fruit	IL9-1_rep1	6068959	479447761	5927661	459030346	0.95	Y	SRR8711590
Penne	IL2-6-5	Ripe fruit	IL2-6-5_rep2	9873618	503554518	9311868	474326229	0.936	Y	SRR8711550
Penne	IL2-6-5	Ripe fruit	IL2-6-5_rep3	7614901	388359951	7424040	378156429	0.918	Y	SRR8711511
Penne	IL2-6-5	Ripe fruit	IL2-6-5_rep1	6790734	536467986	6573179	501860330	0.951	Y	SRR8711549
Penne	IL8-3-1	Ripe fruit	IL8-3-1_rep1	6428992	482174400	6252027	460367607	0.957	Y	SRR8711561
Penne	IL8-3-1	Ripe fruit	IL8-3-1_rep4	6980969	356029419	6785530	345422678	0.921	Y	SRR8711563
Penne	IL8-3-1	Ripe fruit	IL8-3-1_rep3	9143591	466323141	8805925	448129557	0.946	Y	SRR8711562
Penne	IL7-4	Ripe fruit	IL7-4_rep1	8378503	628387725	8089164	586327240	0.946	Y	SRR8711519
Penne	IL7-4	Ripe fruit	IL7-4_rep3	9136938	465983838	8601021	438079427	0.933	Y	SRR8711517
Penne	IL7-4	Ripe fruit	IL7-4_rep2	14557141	742414191	14119359	716585045	0.941	Y	SRR8711516
Penne	IL6-3	Ripe fruit	IL6-3_rep3	1222750	62360250	1205433	61217117	0.934	Y	SRR8711469
Penne	IL6-3	Ripe fruit	IL6-3_rep4	9693851	494386401	8830693	449593190	0.93	Y	SRR8711470
Penne	IL6-3	Ripe fruit	IL6-3_rep1	8303194	622739550	8047271	594323978	0.945	Y	SRR8711476
Penne	IL1-2	Ripe fruit	IL1-2_rep3	11636429	593457879	11448675	582816733	0.939	Y	SRR8711564
Penne	IL1-2	Ripe fruit	IL1-2_rep2	10285105	524540355	10119456	514601540	0.941	Y	SRR8711591
Penne	IL1-2	Ripe fruit	IL1-2_rep1	5469676	432104404	5346229	412595999	0.951	Y	SRR8711555
Penne	IL8-3	Ripe fruit	IL8-3_rep3	14335879	731129829	14179189	721927397	0.942	Y	SRR8711554
Penne	IL8-3	Ripe fruit	IL8-3_rep1	2567224	192541800	2258708	165971313	0.94	Y	SRR8711553
Penne	IL8-3	Ripe fruit	IL8-3_rep4	9616812	490457412	9374033	477453104	0.908	Y	SRR8711586
Penne	IL7-5	Ripe fruit	IL7-5_rep3	8499595	433479345	8227498	418710768	0.936	Y	SRR8711524
Penne	IL7-5	Ripe fruit	IL7-5_rep2	13351943	680949093	13144325	668418052	0.945	Y	SRR8711523
Penne	IL7-5	Ripe fruit	IL7-5_rep1	6055042	478348318	5864794	453672056	0.958	Y	SRR8711513
Penne	IL5-3	Ripe fruit	IL5-3_rep2	7088990	361538490	7019722	357580854	0.943	Y	SRR8711435
Penne	IL5-3	Ripe fruit	IL5-3_rep3	9311413	474882063	9185102	467611668	0.949	Y	SRR8711434
Penne	IL5-3	Ripe fruit	IL5-3_rep1	6854144	541477376	6676926	512811546	0.953	Y	SRR8711398
Chees	RIL-76	Ripe fruit	RIL-76-R	5145064	519651464	4850266	483000569	0.955	Y	SRR35230121
Chees	RIL-76	Mature green fruit	RIL-76-G	5905676	596473276	5546272	552009626	0.956	-	SRR35230122
Chees	RIL-6	Ripe fruit	RIL-6-R	5102397	515342097	4820245	480178755	0.959	Y	SRR35230176
Chees	RIL-6	Mature green fruit	RIL-6-G	3471574	350628974	3288757	327760672	0.96	-	SRR35229802
Chees	RIL-26	Mature green fruit	RIL-26-G	7730438	780774238	7336145	730666603	0.964	-	SRR35229989
Chees	RIL-26	Ripe fruit	RIL-26-R	6536657	660202357	5504337	541820118	0.898	Y	SRR35229978
Chees	RIL-11	Ripe fruit	RIL-11R	8254277	833681977	7753243	770890606	0.954	Y	SRR35229915
Chees	RIL-11	Mature green fruit	RIL-11-G	5040145	509054645	4218193	414735754	0.922	-	SRR35229810
Chees	RIL-81	Ripe fruit	RIL-81-R	5948004	600748404	3994945	369426298	0.684	Y	SRR35230112
Chees	RIL-81	Mature green fruit	RIL-81-G	3856203	389476503	3596743	358345064	0.96	-	SRR35230113
Chees	RIL-45	Mature green fruit	RIL-45-G	3315547	334870247	2274273	223859708	0.935	-	SRR35230151
Chees	RIL-45	Ripe fruit	RIL-45-R	5638026	569440626	5160137	513884682	0.93	Y	SRR35230150
Chees	RIL-69	Mature green fruit	RIL-69-G	4842996	489142596	3836349	374029842	0.861	-	SRR35230163
Chees	RIL-36	Ripe fruit	RIL-36-R	4213701	425583801	3744651	369002962	0.909	Y	SRR35229906
Chees	RIL-36	Mature green fruit	RIL-36-G	9247996	934047596	8720457	870932156	0.96	-	SRR35229907
Chees	UC-204	Ripe fruit	UC-204-R	9805654	990371054	9263269	922882911	0.961	Y	SRR35230102
Chees	UC-204	Mature green fruit	UC204-G	13668831	1380551931	12889312	1287365761	0.959	-	SRR35230104
Chees	RIL-35	Ripe fruit	RIL-35-R	4582224	462804624	4097926	406097453	0.914	Y	SRR35229908
Chees	RIL-35	Mature green fruit	RIL-35-G	3985183	402503483	3480174	345002737	0.915	-	SRR35229909
Chees	RIL-51	Ripe fruit	RIL-51R	7644249	772069149	7245462	721983698	0.966	Y	SRR35230139
Chees	RIL-52	Mature green fruit	RIL-52-G2	9767700	986537700	9174683	915739734	0.957	-	SRR35230138
Chees	RIL-52	Ripe fruit	RIL-52-R	9690373	978727673	9127339	908938976	0.961	Y	SRR35230137
Chees	RIL-52	Mature green fruit	RIL-52-G1	9247825	934030325	8728416	871777233	0.962	-	SRR35230138
Chees	RIL-53	Ripe fruit	RIL-53-R	3249361	328185461	3075810	306309399	0.957	Y	SRR35230135
Chees	RIL-53	Mature green fruit	RIL-53-G	9456370	955093370	8861082	883746225	0.948	-	SRR35230136
Chees	RIL-5	Mature green fruit	RIL-5-G	3126398	315766198	2930025	291814461	0.957	-	SRR35230142
Chees	RIL-5	Ripe fruit	RIL-5-R	2026433	197664951	2026264	197648969	0.917	Y	SRR35230140
Chees	RIL-48	Mature green fruit	RIL-48-G	4496951	454192051	3386256	324193868	0.812	-	SRR35230146
Chees	RIL-48	Ripe fruit	RIL-48-R	3426593	346085893	3082862	304054527	0.913	Y	SRR35230145
Chees	RIL-68	Mature green fruit	RIL-68-G	4705363	475241663	4028819	394193656	0.83	-	SRR35230165
Chees	RIL-68	Ripe fruit	RIL-68-R	8588309	867419209	7117895	700188712	0.916	Y	SRR35230164
Chees	RIL-22	Mature green fruit	RIL-22-G	4066560	410722560	3321374	325585925	0.909	-	SRR35229856
Chees	RIL-22	Ripe fruit	RIL-22-R	4796314	484427714	3956625	384577060	0.865	Y	SRR35229845
Chees	RIL-59	Mature green fruit	RIL-59-G	4794457	484240157	4511241	449239376	0.959	-	SRR35230128
Chees	RIL-59	Ripe fruit	RIL-59-R	7681644	775846044	7254663	722626176	0.957	Y	SRR35229803
Chees	RIL-82	Mature green fruit	RIL-82-G	9902127	1000114827	8387107	827746474	0.868	-	SRR35230111
Chees	RIL-82	Ripe fruit	RIL-82-R	3905244	394429644	3038816	300402107	0.938	Y	SRR35230110
Chees	RIL-66	Ripe fruit	RIL-66-R	11606920	1172298920	10993749	1095037462	0.96	Y	SRR35230168
Chees	RIL-63	Ripe fruit	RIL-63-R	3871956	391067556	3678661	367051449	0.959	Y	SRR35230173
Chees	RIL-63	Ripe fruit	RIL-63-B	7113504	718463904	6746052	673437347	0.959	-	SRR35230173
Chees	RIL-16	Ripe fruit	RIL-16-R	13797865	1393584365	13016306	1297034713	0.96	Y	SRR35230092
Chees	RIL-16	Mature green fruit	RIL-16-G	5353876	540741476	5052694	503489394	0.96	-	SRR35230103
Chees	RIL-13	Ripe fruit	RIL-13-R	7376213	744997513	6936941	692539876	0.959	Y	SRR35230130
Chees	RIL-13	Mature green fruit	RIL-13-G	3999686	403968286	3284792	323188707	0.915	-	SRR35230141
Chees	RIL-47	Mature green fruit	RIL-47-G	5487913	554279213	4688230	464301107	0.932	-	SRR35230147
Chees	RIL-58	Ripe fruit	RIL-58-R	5018777	506896477	4075340	393712080	0.845	Y	SRR35230129
Chees	RIL-58	Mature green fruit	RIL-58-G	7623340	769957340	6109776	602221760	0.896	-	SRR35230131
Chees	RIL-34	Ripe fruit	RIL-34-R	4171159	421287059	3573659	352354717	0.908	Y	SRR35229910
Chees	RIL-34	Mature green fruit	RIL-34-G	6723894	679113294	6082410	603567462	0.928	-	SRR35229911
Chees	RIL-85	Ripe fruit	RIL-85-R	6242630	630505630	5623406	556607369	0.927	Y	SRR35230105
Chees	RIL-85	Mature green fruit	RIL-85-G	5623331	567956431	5239493	521703618	0.96	-	SRR35230106
Chees	RIL-77	Mature green fruit	RIL-77-G	8504535	858958035	8059534	804899676	0.96	-	SRR35230120
Chees	RIL-77	Ripe fruit	RIL-77-R	6543840	660927840	6152900	612931770	0.966	Y	SRR35230119
Chees	RIL-46	Mature green fruit	RIL-46-G	35251	3560351	25505	2535012	0.954	-	SRR35230149
Chees	RIL-46	Ripe fruit	RIL-46-R	23140	2337140	15187	1489714	0.89	Y	SRR35230148
Chees	RIL-17	Mature green fruit	RIL-17-G	3573066	360879666	3072512	302796619	0.903	-	SRR35230081
Chees	RIL-17	Ripe fruit	RIL-17-R	8672666	875939266	7880572	781497800	0.869	Y	SRR35230070
Chees	RIL-73	Mature green fruit	RIL-73-G1	2614969	264111869	2468105	245809478	0.957	-	SRR35230160
Chees	RIL-73	Mature green fruit	RIL-73-G2	4188311	423019411	2950312	289902436	0.861	-	SRR35230160
Chees	RIL-39	Mature green fruit	RIL-39-G2	9423932	951817132	7902064	778262808	0.89	-	SRR35229902
Chees	RIL-39	Mature green fruit	RIL-39-G1	3324254	335749654	1615231	153522976	0.845	-	SRR35229902
Chees	RIL-19	Ripe fruit	RIL-19-R	4977850	502762850	4261740	417299812	0.876	Y	SRR35229878
Chees	RIL-4	Ripe fruit	RIL-4-R	4187948	422982748	3089243	303382005	0.926	Y	SRR35230159
Chees	RIL-4	Mature green fruit	RIL-4-G	4038286	407866886	3151001	308932118	0.909	-	SRR35229900
Chees	RIL-84	Ripe fruit	RIL-84R	2874832	290358032	2686222	267271123	0.957	Y	SRR35230107
Chees	RIL-84	Ripe fruit	RIL-84-R	13353701	1348723801	12320192	1221235512	0.941	Y	SRR35230107
Chees	RIL-42	Ripe fruit	RIL-42-R	4928725	497801225	3993057	389627543	0.877	Y	SRR35230154
Chees	RIL-42	Mature green fruit	RIL-42-G	4977756	502753356	4258751	419260602	0.913	-	SRR35230155
Chees	RIL-27	Mature green fruit	RIL-27-G	9966384	1006604784	7548568	735448076	0.721	-	SRR35229967
Chees	RIL-27	Ripe fruit	RIL-27-R	5665330	572198330	5346669	532489390	0.961	Y	SRR35229956
Chees	RIL-43	Mature green fruit	RIL-43-G	8836956	892532556	7643750	753533393	0.884	-	SRR35230153
Chees	RIL-3	Mature green fruit	RIL-3-G	11241780	1135419780	10608270	1056607695	0.959	-	SRR35229917
Chees	RIL-14	Mature green fruit	RIL-14-G	9522349	961757249	8976191	893625130	0.954	-	SRR35230170
Chees	RIL-14	Ripe fruit	RIL-14-R	3685278	372213078	2990850	295052693	0.914	Y	SRR35230125
Chees	RIL-79	Mature green fruit	RIL-79-G	3042219	307264119	2702777	268343486	0.93	-	SRR35230117
Chees	RIL-62	Mature green fruit	RIL-62-G	9866815	996548315	8724379	861846211	0.847	-	SRR35230175
Chees	RIL-62	Ripe fruit	RIL-62-R	4161399	420301299	3447751	338980502	0.904	Y	SRR35230174
Chees	RIL-64	Mature green fruit	RIL-64-G	9064553	915519853	8427171	840334491	0.953	-	SRR35230172
Chees	RIL-83	Ripe fruit	RIL-83-R	7512525	758765025	6238152	615950655	0.919	Y	SRR35230108
Chees	RIL-83	Mature green fruit	RIL-83-G	3940811	398021911	2716378	264718917	0.886	-	SRR35230109
Chees	LA483	Ripe fruit	LA483-4	5942570	600199570	3144240	300102804	0.76	-	SRR35230127
Chees	LA483	Ripe fruit	LA483-1	4880362	492916562	4604814	458752622	0.952	-	SRR35230127
Chees	LA483	Ripe fruit	LA483-3	12269913	1239261213	10853420	1068492591	0.792	-	SRR35230127
Chees	LA483	Ripe fruit	LA483-2	19592762	1978868962	18321885	1826911840	0.95	-	SRR35230127
Chees	RIL-18	Mature green fruit	RIL-18-G	6139639	620103539	5771397	574014562	0.959	-	SRR35229901
Chees	RIL-18	Ripe fruit	RIL-18-R	4280087	432288787	3494546	341826604	0.886	Y	SRR35229889
Chees	RIL-67	Mature green fruit	RIL-67-G	5785981	584384081	4558295	450979975	0.91	-	SRR35230167
Chees	RIL-67	Ripe fruit	RIL-67R	5936448	599581248	5573643	554366568	0.955	Y	SRR35230166
Chees	RIL-55	Ripe fruit	RIL-55-R	4763356	481098956	3794039	367228130	0.849	Y	SRR35230134
Chees	RIL-24	Mature green fruit	RIL-24G	2426230	245049230	2284834	227611955	0.962	-	SRR35230004
Chees	RIL-24	Ripe fruit	RIL-24-R	6999569	706956469	6260671	619264227	0.895	Y	SRR35229832
Chees	RIL-40	Mature green fruit	RIL-40-G	8995174	908512574	7661544	755481582	0.92	-	SRR35230158
Chees	RIL-15	Mature green fruit	RIL-15-G	12241447	1236386147	11426261	1136957635	0.932	-	SRR35230114
Chees	RIL-57	Ripe fruit	RIL-57-R	6253424	631595824	5722783	567874386	0.934	Y	SRR35230132
Chees	RIL-57	Mature green fruit	RIL-57-G	8427557	851183257	7949477	794099707	0.962	-	SRR35230133
Chees	RIL-57	Ripe fruit	RIL-57-R	2666437	269310137	2494300	248325481	0.961	-	SRR35230132
Chees	RIL-33	Ripe fruit	RIL-33-R	6480559	654536459	5295612	517644617	0.847	Y	SRR35229912
Chees	RIL-33	Mature green fruit	RIL-33-G	10111901	1021302001	9523335	951297810	0.96	-	SRR35229913
Chees	RIL-74	Ripe fruit	RIL-74-R	6472419	653714319	5343292	526129146	0.918	Y	SRR35230123
Chees	RIL-74	Mature green fruit	RIL-74-G	7732150	780947150	6803862	672463336	0.864	-	SRR35230124
Chees	RIL-28	Ripe fruit	RIL-28-R	8060267	814086967	7630852	762088117	0.962	Y	SRR35229945
Chees	RIL-1	Mature green fruit	RIL-1-G	9962993	1006262293	9337150	931501208	0.955	-	SRR35230126
Chees	RIL-1	Ripe fruit	RIL-1-R	10535912	1064127112	9951347	993404061	0.952	Y	SRR35230050
Chees	RIL-78	Ripe fruit	RIL-78-R1	7694865	777181365	7299786	727477198	0.962	Y	SRR35230118
Chees	RIL-78	Ripe fruit	RIL-78R2	7423251	749748351	7009860	697978925	0.961	Y	SRR35230118
Chees	RIL-21	Ripe fruit	RIL-21-R	3552073	358759373	2448258	237520169	0.87	Y	SRR35230027
Chees	RIL-21	Mature green fruit	RIL-21-G	9226671	931893771	8634913	858851214	0.956	-	SRR35230038
Chees	RIL-7	Ripe fruit	RIL-7-R	2834109	286245009	2014536	191586644	0.809	Y	SRR35230161
Chees	RIL-7	Mature green fruit	RIL-7-G	5961331	602094431	5639286	561884122	0.964	-	SRR35230162
Chees	RIL-49	Mature green fruit	RIL-49G	1481764	149658164	1393957	138857454	0.96	-	SRR35230144
Chees	RIL-49	Ripe fruit	RIL-49-R	6055936	611649536	5104955	498743684	0.87	Y	SRR35230143
Chees	RIL-65	Ripe fruit	RIL-65-R	8989396	907928996	8452989	843464034	0.959	Y	SRR35230169
Chees	RIL-65	Mature green fruit	RIL-65-G	5853485	591201985	4598617	447357317	0.817	-	SRR35230171
Chees	RIL-20	Ripe fruit	RIL-20-R	8812309	890043209	7897277	784659284	0.916	Y	SRR35230049
Chees	RIL-20	Mature green fruit	RIL-20-G	3941213	398062513	3214087	316148966	0.915	-	SRR35229867
Chees	RIL-32	Ripe fruit	RIL-32-R	4144296	418573896	2582136	251728360	0.905	Y	SRR35229914
Chees	RIL-32	Mature green fruit	RIL-32-G	4668161	471484261	4369095	434709692	0.963	-	SRR35229916
Chees	RIL-8	Ripe fruit	RIL-8-R	7299117	737210817	6277239	617394199	0.861	Y	SRR35230115
Chees	RIL-8	Mature green fruit	RIL-8-G	9837060	993543060	8094936	795693262	0.861	-	SRR35230116
Chees	RIL-37	Mature green fruit	RIL-37G	2399087	242307787	2258099	224977068	0.968	-	SRR35229905
Chees	RIL-37	Ripe fruit	RIL-37-R	5434483	548882783	4534131	447852795	0.899	Y	SRR35229903
Chees	RIL-12	Ripe fruit	RIL-12-R	4235281	427763381	2854833	272884830	0.801	Y	SRR35230152
Chees	RIL-12	Mature green fruit	RIL-12-G	5329917	538321617	5023865	500684377	0.946	-	SRR35229904
Chees	RIL-41	Mature green fruit	RIL-41-G	3291030	332394030	1835015	170347908	0.716	-	SRR35230157
Chees	RIL-41	Ripe fruit	RIL-41-R	5682633	573945933	4875373	472749300	0.83	Y	SRR35230156
Chees	RIL-29	Ripe fruit	RIL-29-B	3248074	328055474	2280144	217034148	0.783	-	SRR35229923
Chees	RIL-29	Mature green fruit	RIL-29-G	9965111	1006476211	9389983	935454667	0.962	-	SRR35229934
Chees	RIL-29	Ripe fruit	RIL-29-R	8764799	885244699	7845038	779758040	0.926	Y	SRR35229923
Chees	RIL-25	Mature green fruit	RIL-25-G	7157629	722920529	4672306	437281757	0.766	-	SRR35229821
Chees	RIL-25	Ripe fruit	RIL-25-R	6047404	610787804	4913147	481193229	0.905	Y	SRR35229809
Chees	RIL-23	Mature green fruit	RIL-23-G	12046980	1216744980	11372642	1135721043	0.957	-	SRR35229834
Chees	RIL-23	Ripe fruit	RIL-23-R	3757080	379465080	3215282	314506699	0.88	Y	SRR35230015
Pimpi	RIL-90	Ripe fruit	RIL-90-C	9839006	993739606	9508795	937226806	0.941	Y	SRR8296749
Pimpi	RIL-90	Ripe fruit	RIL-90-B	7779842	785764042	7584640	748526672	0.945	Y	SRR8296750
Pimpi	RIL-90	Ripe fruit	RIL-90-A	6098326	615930926	5923708	584557560	0.945	Y	SRR8296751
Pimpi	RIL-76	Ripe fruit	RIL-76-C	7022288	709251088	6846000	684046455	0.947	Y	SRR8296846
Pimpi	RIL-76	Ripe fruit	RIL-76-A	7797394	787536794	7577383	756227262	0.937	Y	SRR8296840
Pimpi	RIL-76	Ripe fruit	RIL-76-B	8386379	847024279	8172128	816072593	0.947	Y	SRR8296841
Pimpi	RIL-164	Ripe fruit	RIL-164-C	6822436	689066036	6598543	661571171	0.944	Y	SRR8296703
Pimpi	RIL-164	Ripe fruit	RIL-164-A	6552491	661801591	6255236	626095757	0.939	Y	SRR8296952
Pimpi	RIL-164	Ripe fruit	RIL-164-B	4108542	414962742	3971627	398335230	0.945	Y	SRR8296953
Pimpi	RIL-132	Ripe fruit	RIL-132-A	4793275	484120775	4652997	462666290	0.941	Y	SRR8296679
Pimpi	RIL-132	Ripe fruit	RIL-132-C	6204068	626610868	6022891	603533129	0.947	Y	SRR8296687
Pimpi	RIL-132	Ripe fruit	RIL-132-B	4398577	444256277	4223894	422947436	0.945	Y	SRR8296688
Pimpi	RIL-52	Ripe fruit	RIL-52-A	8657125	874369625	8060300	801556946	0.919	Y	SRR8296697
Pimpi	RIL-52	Ripe fruit	RIL-52-C	9444205	953864705	8324483	820993831	0.914	Y	SRR8296699
Pimpi	RIL-52	Ripe fruit	RIL-52-B	6794435	686237935	6137859	612582906	0.93	Y	SRR8296698
Pimpi	RIL-154	Ripe fruit	RIL-154-C	5345409	539886309	5194809	519437524	0.941	Y	SRR8296924
Pimpi	RIL-154	Ripe fruit	RIL-154-B	6469838	653453638	6233743	625142976	0.942	Y	SRR8296925
Pimpi	RIL-154	Ripe fruit	RIL-154-A	7169184	724087584	6920619	694178601	0.941	Y	SRR8296827
Pimpi	RIL-165	Ripe fruit	RIL-165-A	5966527	602619227	5641313	559849776	0.933	Y	SRR8296702
Pimpi	RIL-165	Ripe fruit	RIL-165-C	8072515	815324015	7681523	763162210	0.932	Y	SRR8296700
Pimpi	RIL-165	Ripe fruit	RIL-165-B	6243066	630549666	5899459	586208283	0.931	Y	SRR8296701
Pimpi	RIL-134	Ripe fruit	RIL-134-B	6823634	689187034	6595596	660223029	0.944	Y	SRR8296920
Pimpi	RIL-134	Ripe fruit	RIL-134-C	2900193	292919493	2802883	278436183	0.947	Y	SRR8296921
Pimpi	RIL-134	Ripe fruit	RIL-134-A	5682062	573888262	5399273	539451630	0.94	Y	SRR8296915
Pimpi	RIL-156	Ripe fruit	RIL-156-B	7706578	778364378	7420603	744022458	0.934	Y	SRR8296929
Pimpi	RIL-156	Ripe fruit	RIL-156-C	9240438	933284238	8990859	899136539	0.947	Y	SRR8296928
Pimpi	RIL-113	Ripe fruit	RIL-113-A	7860246	793884846	7679677	771826030	0.952	Y	SRR8296715
Pimpi	RIL-113	Ripe fruit	RIL-113-C	7281400	735421400	7070585	710769085	0.949	Y	SRR8296713
Pimpi	RIL-113	Ripe fruit	RIL-113-B	5502459	555748359	5350172	538024182	0.943	Y	SRR8296714
Pimpi	RIL-99	Ripe fruit	RIL-99-B	6466663	653132963	6328980	630997232	0.95	Y	SRR8296899
Pimpi	RIL-99	Ripe fruit	RIL-99-C	4181415	422322915	4082186	406732009	0.952	Y	SRR8296898
Pimpi	RIL-99	Ripe fruit	RIL-99-A	5695487	575244187	5575006	555844508	0.954	Y	SRR8296902
Pimpi	RIL-48	Ripe fruit	RIL-48-A	6022639	608286539	4845541	477329198	0.892	Y	SRR8296774
Pimpi	RIL-48	Ripe fruit	RIL-48-B	4876155	492491655	4369293	432614006	0.908	Y	SRR8296773
Pimpi	RIL-48	Ripe fruit	RIL-48-C	9224455	931669955	7930904	780180530	0.908	Y	SRR8296772
Pimpi	RIL-68	Ripe fruit	RIL-68-A	4971998	502171798	4661575	462714778	0.914	Y	SRR8296676
Pimpi	RIL-68	Ripe fruit	RIL-68-C	4640342	468674542	4081340	403389200	0.899	Y	SRR8296974
Pimpi	RIL-68	Ripe fruit	RIL-68-B	6303964	636700364	5773400	571152364	0.902	Y	SRR8296675
Pimpi	RIL-22	Ripe fruit	RIL-22-B	8816214	890437614	8285624	823521667	0.9	Y	SRR8296884
Pimpi	RIL-22	Ripe fruit	RIL-22-C	7481752	755656952	5320969	519380769	0.878	Y	SRR8296885
Pimpi	RIL-82	Ripe fruit	RIL-82-B	9913568	1001270368	8359675	821791080	0.91	Y	SRR8296664
Pimpi	RIL-82	Ripe fruit	RIL-82-A	8634357	872070057	7350206	723728206	0.912	Y	SRR8296663
Pimpi	RIL-82	Ripe fruit	RIL-82-C	8185814	826767214	6548462	641739827	0.898	Y	SRR8296665
Pimpi	RIL-66	Ripe fruit	RIL-66-A2	5675906	573266506	4846731	458262426	0.875	Y	SRR8296809
Pimpi	RIL-66	Ripe fruit	RIL-66-A1	7602574	767859974	6445021	608409328	0.872	Y	SRR8296672
Pimpi	RIL-63	Ripe fruit	RIL-63-B	5492407	554733107	4930688	468598221	0.892	Y	SRR8296769
Pimpi	RIL-63	Ripe fruit	RIL-63-A	4192174	423409574	3852731	368823899	0.909	Y	SRR8296758
Pimpi	RIL-16	Ripe fruit	RIL-16-B	9450948	954545748	8295542	819430214	0.917	Y	SRR8296781
Pimpi	RIL-16	Ripe fruit	RIL-16-C	8558381	864396481	8194553	816790076	0.942	Y	SRR8296782
Pimpi	RIL-16	Ripe fruit	RIL-16-A	4854303	490284603	4683438	469850534	0.944	Y	SRR8296784
Pimpi	RIL-102	Ripe fruit	RIL-102-C	14047623	1418809923	13698944	1364739252	0.951	Y	SRR8296888
Pimpi	RIL-102	Ripe fruit	RIL-102-A	7146571	721803671	6962674	694149326	0.955	Y	SRR8296889
Pimpi	RIL-129	Ripe fruit	RIL-129-A2	6363897	642753597	5738532	544714920	0.891	Y	SRR8296766
Pimpi	RIL-129	Ripe fruit	RIL-129-A1	6529552	659484752	5892973	559616745	0.892	Y	SRR8296765
Pimpi	RIL-13	Ripe fruit	RIL-12-C	8106790	818785790	7439198	621109008	0.943	Y	SRR8296686
Pimpi	RIL-13	Ripe fruit	RIL-13-C	7405308	747936108	6853099	572677896	0.944	Y	SRR8296814
Pimpi	RIL-13	Ripe fruit	RIL-13-B	8494874	857982274	7839275	654646050	0.944	Y	SRR8296815
Pimpi	RIL-13	Ripe fruit	RIL-13-A	8023866	810410466	7198176	599595441	0.938	Y	SRR8296721
Pimpi	RIL-124	Ripe fruit	RIL-124-A	6992179	706210079	6645774	666438133	0.949	Y	SRR8296853
Pimpi	RIL-124	Ripe fruit	RIL-124-B	6820806	688901406	6582404	659911883	0.95	Y	SRR8296852
Pimpi	RIL-124	Ripe fruit	RIL-124-C	5487185	554205685	5205583	521184385	0.947	Y	SRR8296849
Pimpi	RIL-58	Ripe fruit	RIL-58-C	8812521	890064621	8022529	762406900	0.89	Y	SRR8296862
Pimpi	RIL-58	Ripe fruit	RIL-58-A	9312560	940568560	8287403	818979531	0.92	Y	SRR8296864
Pimpi	RIL-58	Ripe fruit	RIL-58-B	1914907	193405607	1766566	168663755	0.901	Y	SRR8296865
Pimpi	RIL-34	Ripe fruit	RIL-34-A	4022357	406258057	3367798	325202603	0.857	Y	SRR8296646
Pimpi	RIL-34	Ripe fruit	RIL-34-C	5958657	601824357	4055220	387783857	0.827	Y	SRR8296648
Pimpi	RIL-34	Ripe fruit	RIL-34-B	3967086	400675686	3342376	323488001	0.862	Y	SRR8296647
Pimpi	RIL-152	Ripe fruit	RIL-152-C	6653432	671996632	6442126	646185700	0.946	Y	SRR8296822
Pimpi	RIL-152	Ripe fruit	RIL-152-A	9696977	979394677	8476641	843560710	0.941	Y	SRR8296824
Pimpi	RIL-152	Ripe fruit	RIL-152-B	6500907	656591607	6313540	633514492	0.948	Y	SRR8296825
Pimpi	RIL-145	Ripe fruit	RIL-145-C	9776433	987419733	8782499	870567394	0.886	Y	SRR8296633
Pimpi	RIL-145	Ripe fruit	RIL-145-B	12533203	1265853503	11974046	1200010283	0.954	Y	SRR8296632
Pimpi	RIL-145	Ripe fruit	RIL-145-A	10727954	1083523354	10219174	1024108161	0.954	Y	SRR8296631
Pimpi	RIL-54	Ripe fruit	RIL-54-B	7558160	763374160	6764606	669418070	0.91	Y	SRR8296620
Pimpi	RIL-54	Ripe fruit	RIL-54-C	7522805	759803305	6697082	662939020	0.908	Y	SRR8296619
Pimpi	RIL-54	Ripe fruit	RIL-54-A	5362344	541596744	4693886	464192976	0.909	Y	SRR8296691
Pimpi	RIL-172	Ripe fruit	RIL-172-B	6793781	686171881	6220893	624275282	0.946	Y	SRR8296778
Pimpi	RIL-172	Ripe fruit	RIL-172-C	6650989	671749889	6042099	606268796	0.947	Y	SRR8296875
Pimpi	RIL-39	Ripe fruit	RIL-39-B	7206284	727834684	6208915	605508005	0.883	Y	SRR8296938
Pimpi	RIL-39	Ripe fruit	RIL-39-C	6836362	690472562	5454106	526909782	0.859	Y	SRR8296935
Pimpi	RIL-39	Ripe fruit	RIL-39-A	6845706	691416306	5187937	496893949	0.833	Y	SRR8296939
Pimpi	RIL-160	Ripe fruit	RIL-160-C	6139826	620122426	5887088	589522484	0.941	Y	SRR8296949
Pimpi	RIL-160	Ripe fruit	RIL-160-B	5327991	538127091	5181776	517747044	0.945	Y	SRR8296948
Pimpi	RIL-160	Ripe fruit	RIL-160-A	7444687	751913387	7041245	703258323	0.946	Y	SRR8296932
Pimpi	RIL-84	Ripe fruit	RIL-84-B	10221239	1032345139	8428575	827445058	0.908	Y	SRR8296670
Pimpi	RIL-84	Ripe fruit	RIL-84-A	9770004	986770404	7517355	730433027	0.88	Y	SRR8296669
Pimpi	RIL-84	Ripe fruit	RIL-84-C	10847797	1095627497	9553929	940987832	0.912	Y	SRR8296671
Pimpi	RIL-27	Ripe fruit	RIL-27-A	8606935	869300435	7383303	738839618	0.948	Y	SRR8296733
Pimpi	RIL-27	Ripe fruit	RIL-27-C	10245909	1034836809	7519055	722680377	0.845	Y	SRR8296739
Pimpi	RIL-27	Ripe fruit	RIL-27-B	9542029	963744929	7446801	742309750	0.939	Y	SRR8296740
Pimpi	RIL-101	Ripe fruit	RIL-101-A	7001142	707115342	6856755	683042286	0.949	Y	SRR8296644
Pimpi	RIL-101	Ripe fruit	RIL-101-C	8451630	853614630	8295443	826246228	0.948	Y	SRR8296643
Pimpi	RIL-43	Ripe fruit	RIL-43-C	9427055	952132555	6562302	652722093	0.929	Y	SRR8296831
Pimpi	RIL-43	Ripe fruit	RIL-43-B	5737596	579497196	3977090	382529632	0.82	Y	SRR8296830
Pimpi	RIL-43	Ripe fruit	RIL-43-A	3334511	336785611	2373126	228420383	0.833	Y	SRR8296833
Pimpi	RIL-161	Ripe fruit	RIL-161-C	4486051	453091151	4348193	435825019	0.94	Y	SRR8296944
Pimpi	RIL-161	Ripe fruit	RIL-161-A	5493230	554816230	5147824	514431910	0.936	Y	SRR8296950
Pimpi	RIL-161	Ripe fruit	RIL-161-B	6420481	648468581	6200656	621029392	0.94	Y	SRR8296951
Pimpi	RIL-147	Ripe fruit	RIL-147-C	5288716	534160316	5124025	513907622	0.945	Y	SRR8296729
Pimpi	RIL-147	Ripe fruit	RIL-147-B	13564627	1370027327	13000439	1302770798	0.945	Y	SRR8296730
Pimpi	RIL-105	Ripe fruit	RIL-105-A	6334009	639734909	6200238	617772943	0.95	Y	SRR8296892
Pimpi	RIL-105	Ripe fruit	RIL-105-C	4456751	450131851	4356051	434052083	0.948	Y	SRR8296894
Pimpi	RIL-105	Ripe fruit	RIL-105-B	5573188	562891988	5403257	538235235	0.944	Y	SRR8296895
Pimpi	RIL-72	Ripe fruit	RIL-72-A	5179484	523127884	5051246	504123537	0.942	Y	SRR8296905
Pimpi	RIL-72	Ripe fruit	RIL-72-B	7801839	787985739	7626249	762145933	0.94	Y	SRR8296906
Pimpi	RIL-131	Ripe fruit	RIL-131-B	3839519	387791419	3728801	370470829	0.942	Y	SRR8296681
Pimpi	RIL-131	Ripe fruit	RIL-131-C	6384607	644845307	6123322	612836856	0.943	Y	SRR8296680
Pimpi	RIL-131	Ripe fruit	RIL-131-A	4483891	452872991	4347520	435838299	0.948	Y	SRR8296682
Pimpi	RIL-14	Ripe fruit	RIL-14-C	5883350	594218350	5712235	573144822	0.954	Y	SRR8296732
Pimpi	RIL-14	Ripe fruit	RIL-14-A	9355721	944927821	9183107	908925201	0.954	Y	SRR8296723
Pimpi	RIL-62	Ripe fruit	RIL-62-B	6236384	629874784	5775058	548669698	0.882	Y	SRR8296757
Pimpi	RIL-62	Ripe fruit	RIL-62-A	5763707	582134407	5402178	515827683	0.898	Y	SRR8296869
Pimpi	RIL-83	Ripe fruit	RIL-83-A	7682352	775917552	5860306	573624442	0.904	Y	SRR8296666
Pimpi	RIL-83	Ripe fruit	RIL-83-C	10034356	1013469956	8393917	823221370	0.902	Y	SRR8296668
Pimpi	RIL-83	Ripe fruit	RIL-83-B	11010984	1112109384	8811789	860938006	0.893	Y	SRR8296667
Pimpi	RIL-114	Ripe fruit	RIL-114-C	7600999	767700899	7448240	748920201	0.944	Y	SRR8296720
Pimpi	RIL-142	Ripe fruit	RIL-142-A	10235136	1033748736	9891985	992111676	0.944	Y	SRR8296808
Pimpi	RIL-142	Ripe fruit	RIL-142-C	10852629	1096115529	10453736	1048421198	0.948	Y	SRR8296661
Pimpi	RIL-142	Ripe fruit	RIL-142-B	13033598	1316393398	12536856	1258237926	0.946	Y	SRR8296807
Pimpi	RIL-97	Ripe fruit	RIL-97-A	7658754	773534154	7259743	713032980	0.942	Y	SRR8296798
Pimpi	RIL-97	Ripe fruit	RIL-97-C	8922505	901173005	8198797	805231343	0.941	Y	SRR8296806
Pimpi	RIL-97	Ripe fruit	RIL-97-B	6407739	647181639	6019832	590776437	0.941	Y	SRR8296805
Pimpi	NCEBR1	Ripe fruit	NCEBR1-C	9092805	918373305	8037444	672383280	0.94	Y	SRR8296641
Pimpi	NCEBR1	Ripe fruit	NCEBR1-A	5430238	548454038	5024929	420174777	0.943	Y	SRR8296635
Pimpi	NCEBR1	Ripe fruit	NCEBR1-B	9013864	910400264	8336772	697019434	0.943	Y	SRR8296642
Pimpi	RIL-140	Ripe fruit	RIL-140-C	11158804	1127039204	10800510	1083794684	0.955	Y	SRR8296710
Pimpi	RIL-140	Ripe fruit	RIL-140-B	6337356	640072956	6181552	615153867	0.946	Y	SRR8296817
Pimpi	RIL-130	Ripe fruit	RIL-130-C	5307022	536009222	5143273	510638260	0.936	Y	SRR8296683
Pimpi	RIL-130	Ripe fruit	RIL-130-A	4977243	502701543	4789794	479776054	0.943	Y	SRR8296685
Pimpi	RIL-130	Ripe fruit	RIL-130-B	4473383	451811683	4309802	431756487	0.948	Y	SRR8296684
Pimpi	RIL-116	Ripe fruit	RIL-116-A2	5760729	581833629	5629270	565436125	0.944	Y	SRR8296712
Pimpi	RIL-116	Ripe fruit	RIL-116-A1	10545038	1065048838	10258560	1030564905	0.943	Y	SRR8296717
Pimpi	RIL-122	Ripe fruit	RIL-122-C	4957082	500665282	4786349	480162134	0.948	Y	SRR8296856
Pimpi	RIL-122	Ripe fruit	RIL-122-A	6009918	607001718	5755665	576992588	0.948	Y	SRR8296854
Pimpi	RIL-122	Ripe fruit	RIL-122-B	5214535	526668035	5001777	501617300	0.948	Y	SRR8296857
Pimpi	RIL-128	Ripe fruit	RIL-128-C	6523469	658870369	6108442	610388974	0.94	Y	SRR8296764
Pimpi	RIL-128	Ripe fruit	RIL-128-B	7828775	790706275	7541606	755165037	0.945	Y	SRR8296763
Pimpi	RIL-128	Ripe fruit	RIL-128-A	8817245	890541745	8525165	853413083	0.941	Y	SRR8296762
Pimpi	RIL-18	Ripe fruit	RIL-18-B	9028542	911882742	8800188	878076839	0.945	Y	SRR8296877
Pimpi	RIL-18	Ripe fruit	RIL-18-A	8920786	900999386	8661407	863269122	0.944	Y	SRR8296874
Pimpi	RIL-18	Ripe fruit	RIL-18-C	6842081	691050181	6440914	641368426	0.909	Y	SRR8296876
Pimpi	RIL-167	Ripe fruit	RIL-167-B	8035930	811628930	7554108	750414417	0.936	Y	SRR8296706
Pimpi	RIL-167	Ripe fruit	RIL-167-A	7581667	765748367	6464110	640432437	0.935	Y	SRR8296707
Pimpi	RIL-167	Ripe fruit	RIL-167-C	4099679	414067579	3767713	372695979	0.932	Y	SRR8296705
Pimpi	RIL-67	Ripe fruit	RIL-67-A2	6679434	674622834	6299246	626407853	0.923	Y	SRR8296677
Pimpi	RIL-67	Ripe fruit	RIL-67-A1	6634610	670095610	5986826	591949182	0.908	Y	SRR8296678
Pimpi	RIL-55	Ripe fruit	RIL-55-C	11175896	1128765496	10132713	998684294	0.906	Y	SRR8296624
Pimpi	RIL-55	Ripe fruit	RIL-55-B	8787434	887530834	8018746	793392487	0.913	Y	SRR8296621
Pimpi	RIL-55	Ripe fruit	RIL-55-A	10263588	1036622388	8719615	868258009	0.939	Y	SRR8296622
Pimpi	RIL-38	Ripe fruit	RIL-38-A	7921576	800079176	7034504	683819556	0.872	Y	SRR8296937
Pimpi	RIL-38	Ripe fruit	RIL-38-B	5620031	567623131	4555230	438178923	0.845	Y	SRR8296936
Pimpi	RIL-108	Ripe fruit	RIL-108-A	5104780	515582780	4972960	495609535	0.956	Y	SRR8296792
Pimpi	RIL-108	Ripe fruit	RIL-108-C	5719798	577699598	5614491	555635385	0.945	Y	SRR8296793
Pimpi	RIL-159	Ripe fruit	RIL-159-A	5043922	509436122	4790019	478980666	0.944	Y	SRR8296931
Pimpi	RIL-159	Ripe fruit	RIL-159-C	4535771	458112871	4379242	439400341	0.947	Y	SRR8296933
Pimpi	RIL-159	Ripe fruit	RIL-159-B	2413284	243741684	2337446	234450167	0.945	Y	SRR8296930
Pimpi	RIL-120	Ripe fruit	RIL-120-A	9300583	939358883	8811529	880932200	0.938	Y	SRR8296967
Pimpi	RIL-120	Ripe fruit	RIL-120-B	6958697	702828397	6534950	652874915	0.935	Y	SRR8296964
Pimpi	RIL-112	Ripe fruit	RIL-112-B	5301128	535413928	5110221	513921488	0.939	Y	SRR8296796
Pimpi	RIL-112	Ripe fruit	RIL-112-C	8123610	820484610	7968891	801186502	0.945	Y	SRR8296716
Pimpi	RIL-112	Ripe fruit	RIL-112-A	5618015	567419515	5467620	549742131	0.944	Y	SRR8296795
Pimpi	RIL-144	Ripe fruit	RIL-144-A	11147937	1125941637	10761066	1079955870	0.953	Y	SRR8296630
Pimpi	RIL-57	Ripe fruit	RIL-57-A	8896732	898569932	8002319	789574866	0.919	Y	SRR8296628
Pimpi	RIL-57	Ripe fruit	RIL-57-C	8952008	904152808	7928501	781665934	0.917	Y	SRR8296627
Pimpi	RIL-78	Ripe fruit	RIL-78-C	5857054	591562454	5651584	556434945	0.944	Y	SRR8296839
Pimpi	RIL-78	Ripe fruit	RIL-78-A	10355324	1045887724	9970725	982818905	0.939	Y	SRR8296838
Pimpi	RIL-126	Ripe fruit	RIL-126-C	8130090	821139090	7856614	787591831	0.95	Y	SRR8296761
Pimpi	RIL-49	Ripe fruit	RIL-49-B	8171814	825353214	7003021	691294872	0.9	Y	SRR8296786
Pimpi	RIL-49	Ripe fruit	RIL-49-A	6664318	673096118	5852197	576758835	0.895	Y	SRR8296771
Pimpi	RIL-30	Ripe fruit	RIL-30-A	4227464	426973864	3676640	359402935	0.891	Y	SRR8296744
Pimpi	RIL-30	Ripe fruit	RIL-30-B	5365787	541944487	4405502	425200180	0.857	Y	SRR8296743
Pimpi	RIL-20	Ripe fruit	RIL-20-B	5311635	536475135	4992350	495680586	0.916	Y	SRR8296879
Pimpi	RIL-20	Ripe fruit	RIL-20-A	5886375	594523875	5506489	546647795	0.914	Y	SRR8296878
Pimpi	RIL-20	Ripe fruit	RIL-20-C	4352353	439587653	3246907	319251764	0.882	Y	SRR8296880
Pimpi	RIL-32	Ripe fruit	RIL-32-B	7893953	797289253	7128984	696727791	0.879	Y	SRR8296649
Pimpi	RIL-32	Ripe fruit	RIL-32-C	6633935	670027435	5432408	522042611	0.835	Y	SRR8296650
Pimpi	RIL-32	Ripe fruit	RIL-32-A	4796447	484441147	3557201	338250324	0.813	Y	SRR8296745
Pimpi	RIL-31	Ripe fruit	RIL-31-C	6096900	615786900	4915059	472170496	0.838	Y	SRR8296746
Pimpi	RIL-31	Ripe fruit	RIL-31-B	3434914	346926314	2880655	278114381	0.858	Y	SRR8296741
Pimpi	RIL-31	Ripe fruit	RIL-31-A	4923829	497306729	4171301	402500278	0.852	Y	SRR8296742
Pimpi	RIL-150	Ripe fruit	RIL-150-B	6369418	643311218	4573894	450712612	0.764	Y	SRR8296820
Pimpi	RIL-150	Ripe fruit	RIL-150-C	12241029	1236343929	11280590	1128244770	0.945	Y	SRR8296821
Pimpi	RIL-150	Ripe fruit	RIL-150-A	10562077	1066769777	10086034	1010510182	0.953	Y	SRR8296731
Pimpi	RIL-25	Ripe fruit	RIL-25-A	8923695	901293195	8089290	808599445	0.944	Y	SRR8296656
Pimpi	RIL-25	Ripe fruit	RIL-25-C	9099350	919034350	8317128	833107167	0.946	Y	SRR8296654
Pimpi	RIL-25	Ripe fruit	RIL-25-B	9338108	943148908	8465041	847491494	0.946	Y	SRR8296655
Pimpi	RIL-23	Ripe fruit	RIL-23-A	9725582	982283782	8087452	793680591	0.899	Y	SRR8296886
Pimpi	RIL-23	Ripe fruit	RIL-23-C	9660825	975743325	7402146	721665181	0.883	Y	SRR8296660
Pimpi	RIL-23	Ripe fruit	RIL-23-B	10008955	1010904455	7909059	773669201	0.895	Y	SRR8296887
Pimpi	RIL-26	Ripe fruit	RIL-26-B	9117600	920877600	7760341	762729150	0.908	Y	SRR8296734
Pimpi	RIL-26	Ripe fruit	RIL-26-A	9406929	950099829	8562843	857589724	0.942	Y	SRR8296653
Pimpi	RIL-6	Ripe fruit	RIL-6-C	4730534	477783934	4607480	462334532	0.948	Y	SRR8296910
Pimpi	RIL-6	Ripe fruit	RIL-6-A	5458265	551284765	5269489	528555215	0.95	Y	SRR8296909
Pimpi	RIL-11	Ripe fruit	RIL-11-C	8757331	884490431	8094529	676601368	0.939	Y	SRR8296966
Pimpi	RIL-11	Ripe fruit	RIL-11-B	7030932	710124132	6492477	542725988	0.94	Y	SRR8296969
Pimpi	RIL-45	Ripe fruit	RIL-45-C	7778767	785655467	5311933	518820104	0.891	Y	SRR8296859
Pimpi	RIL-45	Ripe fruit	RIL-45-B	9704460	980150460	7132265	700649525	0.905	Y	SRR8296829
Pimpi	RIL-45	Ripe fruit	RIL-45-A	10640222	1074662422	9333885	932268998	0.944	Y	SRR8296828
Pimpi	RIL-81	Ripe fruit	RIL-81-C	9596275	969223775	8397712	833737360	0.935	Y	SRR8296954
Pimpi	RIL-81	Ripe fruit	RIL-81-B	9660578	975718378	8026368	795829897	0.933	Y	SRR8296955
Pimpi	RIL-88	Ripe fruit	RIL-88-C	4281586	432440186	4149966	412794703	0.946	Y	SRR8296752
Pimpi	RIL-88	Ripe fruit	RIL-88-A	5144217	519565917	4996246	496447264	0.948	Y	SRR8296754
Pimpi	RIL-88	Ripe fruit	RIL-88-B	5381226	543503826	5240167	521270904	0.946	Y	SRR8296753
Pimpi	RIL-109	Ripe fruit	RIL-109-B	5035232	508558432	4937086	488961933	0.948	Y	SRR8296787
Pimpi	RIL-109	Ripe fruit	RIL-109-C	4750623	479812923	4667474	462408153	0.95	Y	SRR8296788
Pimpi	RIL-109	Ripe fruit	RIL-109-A	4228029	427030929	4143675	410365277	0.947	Y	SRR8296794
Pimpi	RIL-69	Ripe fruit	RIL-69-C	6863736	693237336	6432918	639190773	0.921	Y	SRR8296908
Pimpi	RIL-69	Ripe fruit	RIL-69-A	7250961	732347061	6386872	629889422	0.901	Y	SRR8296797
Pimpi	RIL-35	Ripe fruit	RIL-35-B	5731803	578912103	4252038	409902536	0.85	Y	SRR8296736
Pimpi	RIL-35	Ripe fruit	RIL-35-A	7309656	738275256	6093643	593739118	0.875	Y	SRR8296657
Pimpi	RIL-35	Ripe fruit	RIL-35-C	4762574	481019974	3812048	369556267	0.87	Y	SRR8296941
Pimpi	RIL-133	Ripe fruit	RIL-133-A	2968871	299855971	2873031	285604344	0.945	Y	SRR8296916
Pimpi	RIL-133	Ripe fruit	RIL-133-C	4973265	502299765	4770330	477487699	0.947	Y	SRR8296914
Pimpi	RIL-133	Ripe fruit	RIL-133-B	5122175	517339675	4824786	483144080	0.942	Y	SRR8296917
Pimpi	RIL-75	Ripe fruit	RIL-75-B	1897784	191676184	1846302	184466153	0.943	Y	SRR8296842
Pimpi	RIL-75	Ripe fruit	RIL-75-A	5491510	554642510	5334530	532039154	0.957	Y	SRR8296923
Pimpi	RIL-75	Ripe fruit	RIL-75-C	7661316	773792916	7467057	744948007	0.949	Y	SRR8296843
Pimpi	RIL-91	Ripe fruit	RIL-91-C	4898367	494735067	4702383	462542244	0.943	Y	SRR8296803
Pimpi	RIL-91	Ripe fruit	RIL-91-B	4360812	440442012	4187200	411894289	0.945	Y	SRR8296747
Pimpi	RIL-91	Ripe fruit	RIL-91-A	5205460	525751460	5012933	493660410	0.945	Y	SRR8296748
Pimpi	RIL-53	Ripe fruit	RIL-53-B	7914028	799316828	7010624	697069345	0.92	Y	SRR8296690
Pimpi	LA2093	Ripe fruit	LA2093-B	6250474	631297874	5785030	483330705	0.938	Y	SRR8296637
Pimpi	LA2093	Ripe fruit	LA2093-C	5049827	510032527	4633690	386646192	0.938	Y	SRR8296636
Pimpi	RIL-137	Ripe fruit	RIL-137-B	4503641	454867741	4265892	422867817	0.945	Y	SRR8296913
Pimpi	RIL-137	Ripe fruit	RIL-137-A	11088563	1119944863	10758227	1079544217	0.954	Y	SRR8296912
Pimpi	RIL-137	Ripe fruit	RIL-137-C	12059311	1217990411	11590685	1162371636	0.961	Y	SRR8296811
Pimpi	RIL-56	Ripe fruit	RIL-56-A	11076249	1118701149	10082284	994524078	0.914	Y	SRR8296623
Pimpi	RIL-56	Ripe fruit	RIL-56-B	9481086	957589686	7423984	731624662	0.906	Y	SRR8296626
Pimpi	RIL-56	Ripe fruit	RIL-56-C	8881635	897045135	7855658	775897400	0.919	Y	SRR8296625
Pimpi	RIL-98	Ripe fruit	RIL-98-C	12282356	1240517956	12018185	1197919243	0.95	Y	SRR8296903
Pimpi	RIL-98	Ripe fruit	RIL-98-A	7198700	727068700	7014231	698518708	0.959	Y	SRR8296901
Pimpi	RIL-98	Ripe fruit	RIL-98-B	5862686	592131286	5723556	570416202	0.952	Y	SRR8296900
Pimpi	RIL-171	Ripe fruit	RIL-171-C	2734183	276152483	2586795	259415428	0.946	Y	SRR8296777
Pimpi	RIL-171	Ripe fruit	RIL-171-A	4309063	435215363	3410697	342129900	0.936	Y	SRR8296779
Pimpi	RIL-171	Ripe fruit	RIL-171-B	8932728	902205528	7882022	784346372	0.94	Y	SRR8296780
Pimpi	RIL-162	Ripe fruit	RIL-162-B	5851487	591000187	5557815	556124820	0.938	Y	SRR8296946
Pimpi	RIL-162	Ripe fruit	RIL-162-C	5715216	577236816	5534527	555151058	0.944	Y	SRR8296947
Pimpi	RIL-162	Ripe fruit	RIL-162-A	4955928	500548728	4748010	475454012	0.938	Y	SRR8296945
Pimpi	RIL-125	Ripe fruit	RIL-125-B	5203997	525603697	4452602	446291508	0.936	Y	SRR8296759
Pimpi	RIL-125	Ripe fruit	RIL-125-C	4938540	498792540	3773600	377804731	0.931	Y	SRR8296760
Pimpi	RIL-125	Ripe fruit	RIL-125-A	5841250	589966250	5607314	561962223	0.94	Y	SRR8296848
Pimpi	RIL-135	Ripe fruit	RIL-135-B	6844094	691253494	6450589	645128422	0.944	Y	SRR8296919
Pimpi	RIL-135	Ripe fruit	RIL-135-A	4745927	479338627	4591266	459889817	0.952	Y	SRR8296918
Pimpi	RIL-103	Ripe fruit	RIL-103-C	4802348	485037148	4692420	467583623	0.945	Y	SRR8296893
Pimpi	RIL-103	Ripe fruit	RIL-103-A	10271363	1037407663	9991407	995200082	0.946	Y	SRR8296891
Pimpi	RIL-103	Ripe fruit	RIL-103-B	5567523	562319823	5463054	544456628	0.945	Y	SRR8296890
Pimpi	RIL-47	Ripe fruit	RIL-47-A	6508959	657404859	5578749	549085317	0.893	Y	SRR8296858
Pimpi	RIL-47	Ripe fruit	RIL-47-C	4211625	425374125	3499617	344010068	0.888	Y	SRR8296775
Pimpi	RIL-47	Ripe fruit	RIL-47-B	5745700	580315700	4925154	487161335	0.901	Y	SRR8296776
Pimpi	RIL-77	Ripe fruit	RIL-77-C	5516850	557201850	5356179	534975942	0.945	Y	SRR8296845
Pimpi	RIL-77	Ripe fruit	RIL-77-A	5253452	530598652	5122016	511734269	0.948	Y	SRR8296847
Pimpi	RIL-77	Ripe fruit	RIL-77-B	6996298	706626098	6769678	675377712	0.945	Y	SRR8296844
Pimpi	RIL-85	Ripe fruit	RIL-85-A	11639470	1175586470	9462804	928256272	0.898	Y	SRR8296812
Pimpi	RIL-85	Ripe fruit	RIL-85-C	10484345	1058918845	9406061	928252887	0.916	Y	SRR8296755
Pimpi	RIL-85	Ripe fruit	RIL-85-B	9697247	979421947	8549996	842086551	0.914	Y	SRR8296756
Pimpi	RIL-153	Ripe fruit	RIL-153-B	7360490	743409490	7127217	714900247	0.949	Y	SRR8296823
Pimpi	RIL-153	Ripe fruit	RIL-153-C	5271309	532402209	3655707	364035290	0.905	Y	SRR8296826
Pimpi	RIL-100	Ripe fruit	RIL-100-A	6459684	652428084	6306591	628457784	0.952	Y	SRR8296640
Pimpi	RIL-100	Ripe fruit	RIL-100-B	9617629	971380529	9427169	938924942	0.95	Y	SRR8296639
Pimpi	RIL-73	Ripe fruit	RIL-73-A	5959729	601932629	5835179	583355156	0.947	Y	SRR8296907
Pimpi	RIL-73	Ripe fruit	RIL-73-B	8998482	908846682	8755764	874129890	0.944	Y	SRR8296922
Pimpi	RIL-50	Ripe fruit	RIL-50-B	6283854	634669254	5733910	566603016	0.905	Y	SRR8296695
Pimpi	RIL-50	Ripe fruit	RIL-50-A	8530539	861584439	7681387	760486268	0.91	Y	SRR8296694
Pimpi	RIL-50	Ripe fruit	RIL-50-C	5918940	597812940	5063950	498428064	0.896	Y	SRR8296696
Pimpi	RIL-146	Ripe fruit	RIL-146-C	9547923	964340223	9317212	931691966	0.948	Y	SRR8296816
Pimpi	RIL-146	Ripe fruit	RIL-146-A	8464636	854928236	7952188	793965716	0.929	Y	SRR8296634
Pimpi	RIL-146	Ripe fruit	RIL-146-B	5105723	515678023	4956094	497389254	0.95	Y	SRR8296722
Pimpi	RIL-149	Ripe fruit	RIL-149-A	5025112	507536312	3485764	342103332	0.725	Y	SRR8296725
Pimpi	RIL-149	Ripe fruit	RIL-149-B	11151855	1126337355	10538405	1054956238	0.932	Y	SRR8296724
Pimpi	RIL-19	Ripe fruit	RIL-19-C	4114417	415556117	3665332	306295746	0.931	Y	SRR8296873
Pimpi	RIL-19	Ripe fruit	RIL-19-B	7150219	722172119	6637005	554729200	0.946	Y	SRR8296870
Pimpi	RIL-95	Ripe fruit	RIL-95-B	8221273	830348573	7969504	786863587	0.942	Y	SRR8296801
Pimpi	RIL-95	Ripe fruit	RIL-95-A	5995796	605575396	5785427	570116067	0.943	Y	SRR8296804
Pimpi	RIL-95	Ripe fruit	RIL-95-C	5154829	520637729	5013014	494558269	0.944	Y	SRR8296802
Pimpi	RIL-4	Ripe fruit	RIL-19-A	8178812	826060012	7513103	626290392	0.938	Y	SRR8296871
Pimpi	RIL-4	Ripe fruit	RIL-4-B	5630841	568714941	5174982	432255469	0.936	Y	SRR8296692
Pimpi	RIL-4	Ripe fruit	RIL-4-A	8238939	832132839	7634052	637795231	0.938	Y	SRR8296785
Pimpi	RIL-4	Ripe fruit	RIL-4-C	4735068	478241868	4359233	364287801	0.936	Y	SRR8296693
Pimpi	RIL-3	Ripe fruit	RIL-3-A	8994286	908422886	8622324	865682084	0.951	Y	SRR8296934
Pimpi	RIL-3	Ripe fruit	RIL-3-B	5768419	582610319	5602241	561897266	0.948	Y	SRR8296836
Pimpi	RIL-3	Ripe fruit	RIL-3-C	5726466	578373066	5578330	559906588	0.951	Y	SRR8296837
Pimpi	RIL-169	Ripe fruit	RIL-169-C	6783749	685158649	6201467	518447024	0.942	Y	SRR8296783
Pimpi	RIL-169	Ripe fruit	RIL-169-A	7991274	807118674	7258003	606588720	0.923	Y	SRR8296860
Pimpi	RIL-169	Ripe fruit	RIL-169-B	7009766	707986366	6090814	509482492	0.935	Y	SRR8296861
Pimpi	RIL-79	Ripe fruit	RIL-79-A	6164715	622636215	5942833	585794927	0.944	Y	SRR8296957
Pimpi	RIL-79	Ripe fruit	RIL-79-B	5337076	539044676	5196601	513510626	0.944	Y	SRR8296956
Pimpi	RIL-143	Ripe fruit	RIL-143-A	6665509	673216409	6480966	650168040	0.949	Y	SRR8296662
Pimpi	RIL-143	Ripe fruit	RIL-143-B	11386187	1150004887	10845692	1086579021	0.948	Y	SRR8296629
Pimpi	RIL-71	Ripe fruit	RIL-71-B	6974267	704400967	6821846	681386174	0.94	Y	SRR8296911
Pimpi	RIL-71	Ripe fruit	RIL-71-C	5429238	548353038	5297318	529147891	0.945	Y	SRR8296904
Pimpi	RIL-96	Ripe fruit	RIL-96-C	5173704	522544104	4933037	485337992	0.94	Y	SRR8296689
Pimpi	RIL-96	Ripe fruit	RIL-96-A	6742153	680957453	6601163	652672929	0.943	Y	SRR8296799
Pimpi	RIL-96	Ripe fruit	RIL-96-B	9956692	1005625892	9371301	935139227	0.941	Y	SRR8296800
Pimpi	RIL-139	Ripe fruit	RIL-139-A	11517240	1163241240	11078853	1111059168	0.956	Y	SRR8296810
Pimpi	RIL-139	Ripe fruit	RIL-139-C	11058481	1116906581	10604373	1063926207	0.955	Y	SRR8296813
Pimpi	RIL-5-B	Ripe fruit	RIL-5-B-2	10359965	1046356465	9237124	916122269	0.883	Y	SRR8296868
Pimpi	RIL-123	Ripe fruit	RIL-123-B	6863425	693205925	6591492	660852509	0.949	Y	SRR8296851
Pimpi	RIL-123	Ripe fruit	RIL-123-C	6043109	610354009	5799032	580645523	0.947	Y	SRR8296850
Pimpi	RIL-168	Ripe fruit	RIL-168-C	7435970	751032970	6589278	653087152	0.928	Y	SRR8296708
Pimpi	RIL-168	Ripe fruit	RIL-168-A	1108216	111929816	1019346	101531589	0.947	Y	SRR8296704
Pimpi	RIL-168	Ripe fruit	RIL-168-B	7430286	750458886	6601014	653912507	0.933	Y	SRR8296709
Pimpi	RIL-24	Ripe fruit	RIL-24-A	9314336	940747936	7637618	750065411	0.907	Y	SRR8296659
Pimpi	RIL-24	Ripe fruit	RIL-24-C	10019704	1011990104	9455751	947819321	0.949	Y	SRR8296735
Pimpi	RIL-24	Ripe fruit	RIL-24-B	10280645	1038345145	9324366	921986357	0.919	Y	SRR8296658
Pimpi	RIL-80	Ripe fruit	RIL-80-A	4083738	412457538	3943672	389204100	0.943	Y	SRR8296960
Pimpi	RIL-80	Ripe fruit	RIL-80-B	4676630	472339630	4533006	447361414	0.95	Y	SRR8296963
Pimpi	RIL-80	Ripe fruit	RIL-80-C	4311826	435494426	4134342	406701438	0.945	Y	SRR8296962
Pimpi	RIL-117	Ripe fruit	RIL-117-A	6762088	682970888	6600622	663373673	0.949	Y	SRR8296711
Pimpi	RIL-117	Ripe fruit	RIL-117-B	2769787	279748487	2694318	270644525	0.946	Y	SRR8296972
Pimpi	RIL-33	Ripe fruit	RIL-33-A	6268985	633167485	5188733	498523284	0.843	Y	SRR8296651
Pimpi	RIL-33	Ripe fruit	RIL-33-C	8221832	830405032	6970672	671944035	0.855	Y	SRR8296645
Pimpi	RIL-33	Ripe fruit	RIL-33-B	3004431	303447531	2477352	238414508	0.85	Y	SRR8296652
Pimpi	RIL-155	Ripe fruit	RIL-155-C	8113149	819428049	7727742	775537482	0.946	Y	SRR8296926
Pimpi	RIL-155	Ripe fruit	RIL-155-B	6540960	660636960	5722221	573753141	0.935	Y	SRR8296927
Pimpi	RIL-1	Ripe fruit	RIL-1-A	4060107	410070807	3757701	313864580	0.946	Y	SRR8296872
Pimpi	RIL-1	Ripe fruit	RIL-1-C	8030599	811090499	7415517	619523620	0.945	Y	SRR8296866
Pimpi	RIL-1	Ripe fruit	RIL-1-B	2858723	288731023	2602192	216734409	0.943	Y	SRR8296867
Pimpi	RIL-107	Ripe fruit	RIL-107-B	4172360	421408360	4069119	405147827	0.943	Y	SRR8296896
Pimpi	RIL-107	Ripe fruit	RIL-107-A	3277647	331042347	3195325	318391333	0.946	Y	SRR8296897
Pimpi	RIL-107	Ripe fruit	RIL-107-C	6399545	646354045	6257897	619875354	0.947	Y	SRR8296791
Pimpi	RIL-28	Ripe fruit	RIL-28-C	5328837	538212537	4015681	386402975	0.842	Y	SRR8296737
Pimpi	RIL-28	Ripe fruit	RIL-28-A	4740743	478815043	3437042	330787893	0.844	Y	SRR8296738
Pimpi	RIL-115	Ripe fruit	RIL-115-B	13065501	1319615601	12775526	1284375698	0.949	Y	SRR8296719
Pimpi	RIL-115	Ripe fruit	RIL-115-C	8797571	888554671	8596371	864357484	0.94	Y	SRR8296718
Pimpi	RIL-21	Ripe fruit	RIL-21-B	6139725	620112225	5424517	538080458	0.91	Y	SRR8296882
Pimpi	RIL-21	Ripe fruit	RIL-21-C	4766521	481418621	3808200	378015049	0.907	Y	SRR8296883
Pimpi	RIL-21	Ripe fruit	RIL-21-A	5121778	517299578	4644345	460587897	0.91	Y	SRR8296881
Pimpi	RIL-7	Ripe fruit	RIL-7-A	4117161	415833261	3777884	315662171	0.942	Y	SRR8296959
Pimpi	RIL-7	Ripe fruit	RIL-11-A	9149325	924081825	8414001	702988384	0.938	Y	SRR8296968
Pimpi	RIL-7	Ripe fruit	RIL-7-C	3823674	386191074	3547175	296788697	0.941	Y	SRR8296961
Pimpi	RIL-7	Ripe fruit	RIL-7-B	6239475	630186975	5751130	480603944	0.94	Y	SRR8296958
Pimpi	RIL-65	Ripe fruit	RIL-65-A	4828432	487671632	4288529	406153870	0.879	Y	SRR8296770
Pimpi	RIL-65	Ripe fruit	RIL-65-B	6403567	646760267	5807860	552399679	0.893	Y	SRR8296674
Pimpi	RIL-65	Ripe fruit	RIL-65-C	8925560	901481560	8344986	798639996	0.9	Y	SRR8296673
Pimpi	RIL-37	Ripe fruit	RIL-37-B	4920117	496931817	4149198	402665732	0.866	Y	SRR8296943
Pimpi	RIL-37	Ripe fruit	RIL-37-A	5805348	586340148	4860012	470860390	0.857	Y	SRR8296940
Pimpi	RIL-37	Ripe fruit	RIL-37-C	6132489	619381389	5341777	520189241	0.881	Y	SRR8296942
Pimpi	RIL-12	Ripe fruit	RIL-12-A	6462502	652712702	5793151	483576516	0.938	Y	SRR8296767
Pimpi	RIL-12	Ripe fruit	RIL-12-B	7144676	721612276	6614161	553214668	0.936	Y	SRR8296768
Pimpi	RIL-148	Ripe fruit	RIL-148-A	10693805	1080074305	10282301	1031328045	0.948	Y	SRR8296728
Pimpi	RIL-148	Ripe fruit	RIL-148-B	6438064	650244464	6044035	606548230	0.947	Y	SRR8296727
Pimpi	RIL-148	Ripe fruit	RIL-148-C	8593352	867928552	6843847	675304663	0.84	Y	SRR8296726
Pimpi	RIL-118	Ripe fruit	RIL-118-C	6755999	682355899	6418101	641600484	0.935	Y	SRR8296971
Pimpi	RIL-118	Ripe fruit	RIL-118-B	9256145	934870645	8716520	870714343	0.94	Y	SRR8296970
Pimpi	RIL-118	Ripe fruit	RIL-118-A	6652689	671921589	6315889	632122828	0.94	Y	SRR8296973
Pimpi	RIL-41	Ripe fruit	RIL-41-A	7290551	736345651	5998118	580337798	0.865	Y	SRR8296834
Pimpi	RIL-41	Ripe fruit	RIL-41-C	6950133	701963433	5443056	525031275	0.854	Y	SRR8296832
Pimpi	RIL-41	Ripe fruit	RIL-41-B	4115897	415705597	3146811	302775455	0.853	Y	SRR8296835
Pimpi	RIL-121	Ripe fruit	RIL-121-C	5104663	515570963	4890837	490414311	0.948	Y	SRR8296855
Pimpi	RIL-121	Ripe fruit	RIL-121-B	5698509	575549409	5512663	552724997	0.944	Y	SRR8296965
Pimpi	RIL-111	Ripe fruit	RIL-111-C	9769962	986766162	9575451	948258103	0.951	Y	SRR8296790
Pimpi	RIL-111	Ripe fruit	RIL-111-B	5272120	532484120	5143043	509148000	0.954	Y	SRR8296789
Pimpi	RIL-151	Ripe fruit	RIL-151-C	8107540	818861540	6952745	689654624	0.927	Y	SRR8296819
Pimpi	RIL-151	Ripe fruit	RIL-151-B	11596057	1171201757	10703932	1071155468	0.945	Y	SRR8296818
Nature	TS-1	Orange stage fruit	TS-1	19089293	5714441894	16839046	4598933215	0.916	Y	SRR5932969
Nature	TS-10	Orange stage fruit	TS-10	17428903	5228670900	16835959	4872666036	0.859	Y	SRR5932974
Nature	TS-100	Orange stage fruit	TS-100	15595406	4678621800	15107634	4363941986	0.93	Y	SRR5932916
Nature	TS-103	Orange stage fruit	TS-103	16845851	5053755300	16451509	4797710216	0.911	Y	SRR5933068
Nature	TS-104	Orange stage fruit	TS-104	18867382	5660214600	18358840	5346010465	0.93	Y	SRR5933044
Nature	TS-105	Orange stage fruit	TS-105	26928022	8078406600	26333087	7718215571	0.91	Y	SRR5933043
Nature	TS-106	Orange stage fruit	TS-106	20338011	6101403300	19844248	5772180530	0.935	Y	SRR5932955
Nature	TS-107	Orange stage fruit	TS-107	21126858	6338057400	20639717	6006139879	0.934	Y	SRR5932986
Nature	TS-108	Orange stage fruit	TS-108	21258181	6377454300	20574657	5909440979	0.896	Y	SRR5933073
Nature	TS-109	Orange stage fruit	TS-109	19440883	5832264900	18969752	5518570871	0.919	Y	SRR5933074
Nature	TS-11	Orange stage fruit	TS-11	18415381	5524614300	17805255	5150077440	0.903	Y	SRR5932967
Nature	TS-110	Orange stage fruit	TS-110	13592032	4077609600	13231083	3842108572	0.932	Y	SRR5933075
Nature	TS-111	Orange stage fruit	TS-111	17363161	5208948300	17295897	5036019905	0.916	Y	SRR5933076
Nature	TS-112	Orange stage fruit	TS-112	15590212	4677056990	14965365	4327407454	0.912	Y	SRR5933069
Nature	TS-113	Orange stage fruit	TS-113	14488160	4346441860	14037847	4084163148	0.914	Y	SRR5933070
Nature	TS-115	Orange stage fruit	TS-115	17844631	5353389300	17425607	5070869284	0.919	Y	SRR5933071
Nature	TS-117	Orange stage fruit	TS-117	16901831	5070549300	16328308	4732056441	0.93	Y	SRR5933072
Nature	TS-118	Orange stage fruit	TS-118	16667898	5000369400	16598029	4841447764	0.934	Y	SRR5933077
Nature	TS-119	Orange stage fruit	TS-119	16794735	5038420500	16678898	4871078115	0.912	Y	SRR5933078
Nature	TS-120	Orange stage fruit	TS-120	11938898	3581669400	11900161	3469649200	0.932	Y	SRR5932981
Nature	TS-121	Orange stage fruit	TS-121	16295653	4888695900	16210325	4740799862	0.926	Y	SRR5932980
Nature	TS-123	Orange stage fruit	TS-123	13023080	3906924000	12979341	3784081186	0.927	Y	SRR5932979
Nature	TS-124	Orange stage fruit	TS-124	15482129	4644638700	15423717	4515405264	0.927	Y	SRR5932978
Nature	TS-126	Orange stage fruit	TS-126	24006787	7202036100	23921428	6959391680	0.927	Y	SRR5932985
Nature	TS-127	Orange stage fruit	TS-127	16362692	4908807600	15861265	4583820750	0.921	Y	SRR5932984
Nature	TS-128	Orange stage fruit	TS-128	16157118	4847135400	16098116	4695777921	0.929	Y	SRR5932983
Nature	TS-129	Orange stage fruit	TS-129	14774126	4432237800	14720325	4363342289	0.931	Y	SRR5932982
Nature	TS-13	Orange stage fruit	TS-13	16942932	5082879600	16395528	4750365152	0.906	Y	SRR5932966
Nature	TS-130	Orange stage fruit	TS-130	16721590	5016477000	16656224	4877973536	0.93	Y	SRR5932977
Nature	TS-131	Orange stage fruit	TS-131	17773306	5331991800	17671995	5169627596	0.931	Y	SRR5932976
Nature	TS-132	Orange stage fruit	TS-132	18823102	5646930600	18756261	5475304417	0.931	Y	SRR5932813
Nature	TS-133	Orange stage fruit	TS-133	16857559	5057267700	16783674	4886407970	0.922	Y	SRR5932814
Nature	TS-134	Orange stage fruit	TS-134	14719277	4415776210	14302559	4163176589	0.926	Y	SRR5932811
Nature	TS-135	Orange stage fruit	TS-135	15858811	4757643300	15803291	4606375811	0.927	Y	SRR5932812
Nature	TS-136	Orange stage fruit	TS-136	15138276	4541482800	15085978	4393402900	0.928	Y	SRR5932817
Nature	TS-137	Orange stage fruit	TS-137	15087364	4526209200	15033333	4344241397	0.928	Y	SRR5932818
Nature	TS-138	Orange stage fruit	TS-138	14871614	4461484200	14776101	4284747505	0.925	Y	SRR5932815
Nature	TS-139	Orange stage fruit	TS-139	17151854	5145556200	16568145	4806723312	0.91	Y	SRR5932816
Nature	TS-140	Orange stage fruit	TS-140	18543561	5563059495	17964384	5224330200	0.91	Y	SRR5932819
Nature	TS-141	Orange stage fruit	TS-141	12779268	3833780400	12379360	3595641253	0.916	Y	SRR5932820
Nature	TS-142	Orange stage fruit	TS-142	14065716	4219714800	13619962	3953100476	0.908	Y	SRR5932930
Nature	TS-143	Orange stage fruit	TS-143	16255041	4876512300	15680891	4547973859	0.932	Y	SRR5932929
Nature	TS-144	Orange stage fruit	TS-144	15769920	4730976000	15250500	4430689228	0.921	Y	SRR5932932
Nature	TS-145	Orange stage fruit	TS-145	17955817	5386737875	17412098	5069136378	0.93	Y	SRR5932931
Nature	TS-147	Orange stage fruit	TS-147	18486190	5545848325	17952590	5223173779	0.924	Y	SRR5932934
Nature	TS-148	Orange stage fruit	TS-148	17904378	5371313400	17220689	4978989352	0.933	Y	SRR5932933
Nature	TS-15	Orange stage fruit	TS-15	18035244	5410573200	17423324	5061267193	0.463	Y	SRR5932870
Nature	TS-151	Orange stage fruit	TS-151	19964205	5989261500	19265805	5575198297	0.921	Y	SRR5932936
Nature	TS-152	Orange stage fruit	TS-152	16064061	4819211490	15623931	4548586185	0.927	Y	SRR5932935
Nature	TS-153	Orange stage fruit	TS-153	14754443	4426325005	14282330	4153076905	0.903	Y	SRR5932938
Nature	TS-154	Orange stage fruit	TS-154	17165821	5149746300	16566539	4795711471	0.935	Y	SRR5932937
Nature	TS-155	Orange stage fruit	TS-155	15176844	4553053200	14674336	4250439265	0.925	Y	SRR5932989
Nature	TS-157	Orange stage fruit	TS-157	15753890	4726160180	15285136	4445274852	0.92	Y	SRR5932990
Nature	TS-158	Orange stage fruit	TS-158	15558785	4667635500	15030811	4351052410	0.934	Y	SRR5932991
Nature	TS-159	Orange stage fruit	TS-159	17559550	5267865000	16982778	4937184618	0.896	Y	SRR5932992
Nature	TS-16	Orange stage fruit	TS-16	17013244	5103973200	16467514	4774423650	0.92	Y	SRR5932869
Nature	TS-160	Orange stage fruit	TS-160	16073543	4822062900	15541906	4501791134	0.907	Y	SRR5932993
Nature	TS-162	Orange stage fruit	TS-162	17167618	5150285400	16542501	4787959774	0.928	Y	SRR5932994
Nature	TS-163	Orange stage fruit	TS-163	16893941	5068182300	16315625	4723524748	0.922	Y	SRR5932995
Nature	TS-164	Orange stage fruit	TS-164	26091948	7827584400	25515730	7471783694	0.926	Y	SRR5932996
Nature	TS-165	Orange stage fruit	TS-165	24191650	7257495000	23654656	6925700783	0.928	Y	SRR5932987
Nature	TS-166	Orange stage fruit	TS-166	22272458	6681737400	21767643	6372047491	0.922	Y	SRR5932988
Nature	TS-167	Orange stage fruit	TS-167	22656833	6797049900	22154754	6485718155	0.92	Y	SRR5933106
Nature	TS-168	Orange stage fruit	TS-168	24013350	7204005000	23506212	6887393270	0.91	Y	SRR5933105
Nature	TS-169	Orange stage fruit	TS-169	21776133	6532839900	21315399	6244053800	0.909	Y	SRR5933104
Nature	TS-17	Orange stage fruit	TS-17	17415658	5224697400	16851852	4881684316	0.914	Y	SRR5932868
Nature	TS-171	Orange stage fruit	TS-171	24006782	7202034600	23496185	6881073972	0.913	Y	SRR5933103
Nature	TS-172	Orange stage fruit	TS-172	22298958	6689687400	21811775	6383178178	0.913	Y	SRR5933102
Nature	TS-174	Orange stage fruit	TS-174	25173963	7552188900	24636725	7216661725	0.921	Y	SRR5933101
Nature	TS-175	Orange stage fruit	TS-175	21244288	6373275600	20534225	5973558865	0.89	Y	SRR5933100
Nature	TS-176	Orange stage fruit	TS-176	14298797	4289639100	13927662	4049397374	0.92	Y	SRR5933099
Nature	TS-177	Orange stage fruit	TS-177	17292018	5187596690	16703565	4846073675	0.905	Y	SRR5933108
Nature	TS-178	Orange stage fruit	TS-178	14118015	4235404500	14061070	4166657458	0.923	Y	SRR5933107
Nature	TS-179	Orange stage fruit	TS-179	16389353	4916802429	15880364	4597515124	0.906	Y	SRR5933161
Nature	TS-18	Orange stage fruit	TS-18	20319985	6095995500	19681273	5704453049	0.925	Y	SRR5932867
Nature	TS-180	Orange stage fruit	TS-180	17841001	5352295527	17327901	5004615642	0.918	Y	SRR5933162
Nature	TS-181	Orange stage fruit	TS-181	15338878	4601659845	14853854	4301981273	0.926	Y	SRR5933159
Nature	TS-182	Orange stage fruit	TS-182	17925291	5377587300	17324181	4997088172	0.921	Y	SRR5933160
Nature	TS-183	Orange stage fruit	TS-183	16260735	4878220500	16210234	4802711175	0.931	Y	SRR5933157
Nature	TS-186	Orange stage fruit	TS-186	16378751	4913621064	15897092	4608774187	0.929	Y	SRR5933158
Nature	TS-187	Orange stage fruit	TS-187	15683055	4704916500	15265985	4436301034	0.899	Y	SRR5933155
Nature	TS-188	Orange stage fruit	TS-188	15845879	4753759305	15335574	4437611497	0.922	Y	SRR5933156
Nature	TS-189	Orange stage fruit	TS-189	16762692	5028802992	16290541	4726856496	0.932	Y	SRR5933153
Nature	TS-19	Orange stage fruit	TS-19	13453637	4028626384	13180346	3693508179	0.915	Y	SRR5932874
Nature	TS-190	Orange stage fruit	TS-190	16412361	4923704124	15993623	4653127300	0.905	Y	SRR5933154
Nature	TS-191	Orange stage fruit	TS-191	20175996	6052793148	19654084	5712376140	0.921	Y	SRR5932884
Nature	TS-192	Orange stage fruit	TS-192	21413971	6424191300	20761419	5995990128	0.902	Y	SRR5932883
Nature	TS-193	Orange stage fruit	TS-193	18877504	5663245941	18330697	5314290804	0.889	Y	SRR5932886
Nature	TS-194	Orange stage fruit	TS-194	15925415	4777619982	15446136	4475456118	0.902	Y	SRR5932885
Nature	TS-195	Orange stage fruit	TS-195	15155534	4546656036	14700943	4259557616	0.915	Y	SRR5932880
Nature	TS-196	Orange stage fruit	TS-196	16696746	5009020098	16207930	4693948827	0.894	Y	SRR5932879
Nature	TS-197	Orange stage fruit	TS-197	18731805	5619535884	18237079	5296001424	0.917	Y	SRR5932882
Nature	TS-198	Orange stage fruit	TS-198	15534069	4660220700	15105096	4389068944	0.91	Y	SRR5932881
Nature	TS-2	Orange stage fruit	TS-2	15885555	4757095947	15517081	4357697196	0.881	Y	SRR5932968
Nature	TS-20	Orange stage fruit	TS-20	20940587	6282176100	20198479	5844697764	0.915	Y	SRR5932873
Nature	TS-200	Orange stage fruit	TS-200	18685109	5605527720	18095375	5245002116	0.849	Y	SRR5932878
Nature	TS-201	Orange stage fruit	TS-201	19936414	5980918068	19310821	5588687206	0.927	Y	SRR5932877
Nature	TS-202	Orange stage fruit	TS-202	18003251	5400970905	17476013	5065099113	0.928	Y	SRR5932912
Nature	TS-203	Orange stage fruit	TS-203	21380725	6414211929	20860257	6066725706	0.906	Y	SRR5932913
Nature	TS-205	Orange stage fruit	TS-205	20011666	6003499800	19355202	5607792362	0.925	Y	SRR5932914
Nature	TS-206	Orange stage fruit	TS-206	20588168	6176450400	19916124	5769292870	0.92	Y	SRR5932915
Nature	TS-208	Orange stage fruit	TS-208	22761527	6828458100	22320235	6522372272	0.885	Y	SRR5932908
Nature	TS-209	Orange stage fruit	TS-209	22895012	6868503600	22463237	6575204293	0.916	Y	SRR5932909
Nature	TS-21	Orange stage fruit	TS-21	18625492	5587647600	18017598	5215207964	0.913	Y	SRR5932872
Nature	TS-210	Orange stage fruit	TS-210	19408154	5822446200	18795620	5449878918	0.923	Y	SRR5932910
Nature	TS-211	Orange stage fruit	TS-211	17739098	5321729400	17272849	5027408361	0.925	Y	SRR5932911
Nature	TS-212	Orange stage fruit	TS-212	18841965	5652589500	18327259	5332586702	0.931	Y	SRR5932917
Nature	TS-214	Orange stage fruit	TS-214	20894578	6268373400	20072531	5814722023	0.908	Y	SRR5932918
Nature	TS-215	Orange stage fruit	TS-215	15337619	4601285700	15290768	4530948897	0.871	Y	SRR5933024
Nature	TS-216	Orange stage fruit	TS-216	19999971	5999991300	19363577	5611530540	0.914	Y	SRR5933023
Nature	TS-217	Orange stage fruit	TS-217	18491864	5547559200	17886593	5188823388	0.923	Y	SRR5933022
Nature	TS-218	Orange stage fruit	TS-218	18106243	5431872900	17586635	5101932660	0.925	Y	SRR5933021
Nature	TS-219	Orange stage fruit	TS-219	18695017	5608505100	18149344	5268601267	0.916	Y	SRR5933028
Nature	TS-220	Orange stage fruit	TS-220	17124180	5137254000	16513671	4772760319	0.92	Y	SRR5933027
Nature	TS-221	Orange stage fruit	TS-221	16101573	4830471900	15579984	4509668112	0.929	Y	SRR5933026
Nature	TS-222	Orange stage fruit	TS-222	16757456	5027236800	16146476	4667637347	0.935	Y	SRR5933025
Nature	TS-226	Orange stage fruit	TS-226	17810379	5343113700	17167995	4964256204	0.93	Y	SRR5933030
Nature	TS-227	Orange stage fruit	TS-227	16584196	4975258800	16026276	4640274137	0.924	Y	SRR5933029
Nature	TS-228	Orange stage fruit	TS-228	18713270	5613981000	18212483	5298612903	0.922	Y	SRR5933083
Nature	TS-229	Orange stage fruit	TS-229	18263516	5479054800	17542098	5040791163	0.919	Y	SRR5933084
Nature	TS-23	Orange stage fruit	TS-23	19327372	5798211600	18659347	5396870675	0.924	Y	SRR5932871
Nature	TS-232	Orange stage fruit	TS-232	16933622	5080086600	16880712	5000144540	0.917	Y	SRR5933081
Nature	TS-233	Orange stage fruit	TS-233	17196910	5159073000	16678910	4821291001	0.932	Y	SRR5933082
Nature	TS-236	Orange stage fruit	TS-236	16294638	4888391400	15701617	4541516700	0.925	Y	SRR5933087
Nature	TS-238	Orange stage fruit	TS-238	15678472	4703541600	15182301	4400295496	0.927	Y	SRR5933088
Nature	TS-239	Orange stage fruit	TS-239	16802614	5040784200	16303280	4730425735	0.925	Y	SRR5933085
Nature	TS-24	Orange stage fruit	TS-24	18000715	5400214500	17501209	5087895264	0.92	Y	SRR5932876
Nature	TS-240	Orange stage fruit	TS-240	18020256	5406076800	17403513	5036092175	0.932	Y	SRR5933086
Nature	TS-241	Orange stage fruit	TS-241	17218312	5165489073	16687278	4851738373	0.92	Y	SRR5933079
Nature	TS-243	Orange stage fruit	TS-243	15299796	4589938800	14865124	4317852227	0.916	Y	SRR5933080
Nature	TS-245	Orange stage fruit	TS-245	17037640	5111292000	16401247	4739261499	0.917	Y	SRR5933189
Nature	TS-246	Orange stage fruit	TS-246	12742164	3822649200	12271630	3537835263	0.929	Y	SRR5933188
Nature	TS-247	Orange stage fruit	TS-247	17637576	5291272800	17056583	4939703487	0.928	Y	SRR5933191
Nature	TS-248	Orange stage fruit	TS-248	15685528	4705658400	15005885	4326018493	0.917	Y	SRR5933190
Nature	TS-249	Orange stage fruit	TS-249	16818364	5045497398	16314290	4732012152	0.932	Y	SRR5933193
Nature	TS-25	Orange stage fruit	TS-25	17443902	5233170600	16873662	4893099513	0.928	Y	SRR5932875
Nature	TS-250	Orange stage fruit	TS-250	14926635	4477982208	14485153	4203706027	0.928	Y	SRR5933192
Nature	TS-252	Orange stage fruit	TS-252	18369790	5510925340	17853501	5188040952	0.93	Y	SRR5933195
Nature	TS-253	Orange stage fruit	TS-253	14785540	4427551832	14449847	4061989696	0.911	Y	SRR5933194
Nature	TS-254	Orange stage fruit	TS-254	15847734	4754312790	15332162	4444152997	0.937	Y	SRR5933187
Nature	TS-255	Orange stage fruit	TS-255	17597336	5279191908	17056373	4945647956	0.928	Y	SRR5933186
Nature	TS-256	Orange stage fruit	TS-256	19650566	5895169800	19152691	5581284509	0.902	Y	SRR5932850
Nature	TS-257	Orange stage fruit	TS-257	17495634	5248690200	17059815	4981216185	0.917	Y	SRR5932849
Nature	TS-258	Orange stage fruit	TS-258	17480812	5244243600	16944688	4922468306	0.938	Y	SRR5932852
Nature	TS-259	Orange stage fruit	TS-259	15674162	4702248600	15204252	4419975006	0.93	Y	SRR5932851
Nature	TS-26	Orange stage fruit	TS-26	17372338	5211701400	16720306	4837983674	0.929	Y	SRR5933200
Nature	TS-261	Orange stage fruit	TS-261	18674754	5602426200	18192384	5297975626	0.92	Y	SRR5932854
Nature	TS-263	Orange stage fruit	TS-263	16853811	5056143300	16331870	4742286274	0.912	Y	SRR5932853
Nature	TS-264	Orange stage fruit	TS-264	16529160	4958748000	16040279	4635953824	0.908	Y	SRR5932856
Nature	TS-266	Orange stage fruit	TS-266	25906684	7772005200	25057830	7267747605	0.913	Y	SRR5932855
Nature	TS-268	Orange stage fruit	TS-268	18364915	5509474500	17829161	5187485451	0.933	Y	SRR5932848
Nature	TS-269	Orange stage fruit	TS-269	17407821	5222346300	16948463	4935352838	0.92	Y	SRR5932847
Nature	TS-27	Orange stage fruit	TS-27	17772288	5331686400	17119808	4951801396	0.905	Y	SRR5933201
Nature	TS-270	Orange stage fruit	TS-270	18065484	5419645200	17556296	5105366202	0.906	Y	SRR5933123
Nature	TS-271	Orange stage fruit	TS-271	14685215	4405564500	14237317	4113600045	0.904	Y	SRR5933124
Nature	TS-273	Orange stage fruit	TS-273	16812180	5043654000	16265691	4728010045	0.93	Y	SRR5933121
Nature	TS-276	Orange stage fruit	TS-276	17212137	5163641100	16749929	4879097896	0.937	Y	SRR5933122
Nature	TS-277	Orange stage fruit	TS-277	20794173	6238249254	20045398	5771263113	0.92	Y	SRR5933127
Nature	TS-279	Orange stage fruit	TS-279	17646215	5293863840	17066216	4938962578	0.933	Y	SRR5933128
Nature	TS-28	Orange stage fruit	TS-28	19290063	5787018900	18792558	5468668750	0.928	Y	SRR5933198
Nature	TS-280	Orange stage fruit	TS-280	18377314	5513193434	17404087	4987540364	0.929	Y	SRR5933125
Nature	TS-281	Orange stage fruit	TS-281	17435995	5230797662	16818165	4860941910	0.928	Y	SRR5933126
Nature	TS-283	Orange stage fruit	TS-283	15262382	4578713955	14702051	4244758812	0.914	Y	SRR5933119
Nature	TS-284	Orange stage fruit	TS-284	15887080	4766123226	15325133	4428287008	0.925	Y	SRR5933120
Nature	TS-285	Orange stage fruit	TS-285	16128792	4838637600	15627047	4514160462	0.911	Y	SRR5933016
Nature	TS-286	Orange stage fruit	TS-286	14741004	4422300563	14183403	4092993436	0.93	Y	SRR5933015
Nature	TS-288	Orange stage fruit	TS-288	13338664	4001598449	12876621	3720418907	0.93	Y	SRR5933014
Nature	TS-29	Orange stage fruit	TS-29	20397177	6119153100	19827359	5762493008	0.925	Y	SRR5933199
Nature	TS-290	Orange stage fruit	TS-290	14267553	4280265130	13714722	3955858199	0.919	Y	SRR5933013
Nature	TS-292	Orange stage fruit	TS-292	16219021	4865705443	15661076	4526643363	0.923	Y	SRR5933012
Nature	TS-294	Orange stage fruit	TS-294	14723976	4417192106	14140448	4075511328	0.901	Y	SRR5933011
Nature	TS-296	Orange stage fruit	TS-296	20891286	6267385800	20203911	5829755350	0.917	Y	SRR5933010
Nature	TS-297	Orange stage fruit	TS-297	17154245	5146272779	16453647	4742940727	0.93	Y	SRR5933009
Nature	TS-298	Orange stage fruit	TS-298	17392705	5217810650	16843485	4877250100	0.916	Y	SRR5933008
Nature	TS-299	Orange stage fruit	TS-299	15955728	4786717702	15383972	4445286152	0.934	Y	SRR5933007
Nature	TS-300	Orange stage fruit	TS-300	15886677	4766002436	15318335	4428947402	0.926	Y	SRR5932857
Nature	TS-301	Orange stage fruit	TS-301	16777071	5033120439	16251067	4707132106	0.919	Y	SRR5932858
Nature	TS-302	Orange stage fruit	TS-302	12251442	3675432600	11898524	3449456107	0.93	Y	SRR5932859
Nature	TS-303	Orange stage fruit	TS-303	15877302	4763189712	15334608	4434292901	0.925	Y	SRR5932860
Nature	TS-34	Orange stage fruit	TS-34	18063762	5419128600	17516273	5078742702	0.923	Y	SRR5932799
Nature	TS-35	Orange stage fruit	TS-35	19332056	5799616800	18808771	5469845021	0.922	Y	SRR5932800
Nature	TS-36	Orange stage fruit	TS-36	17818400	5345520000	17320825	5034561380	0.927	Y	SRR5932797
Nature	TS-37	Orange stage fruit	TS-37	16038692	4811607600	15592413	4532575278	0.909	Y	SRR5932798
Nature	TS-38	Orange stage fruit	TS-38	14671447	4401434100	14280003	4154935384	0.923	Y	SRR5933196
Nature	TS-39	Orange stage fruit	TS-39	13045730	3913719000	12672779	3685626214	0.699	Y	SRR5933197
Nature	TS-4	Orange stage fruit	TS-4	18229276	5468782800	17872899	5221079780	0.918	Y	SRR5932971
Nature	TS-40	Orange stage fruit	TS-40	12268478	3680543400	11918148	3459518654	0.911	Y	SRR5933092
Nature	TS-400	Orange stage fruit	TS-400	13131642	3939492600	12770990	3707694571	0.906	Y	SRR5932861
Nature	TS-401	Orange stage fruit	TS-401	15286522	4585953399	14687280	4232762225	0.933	Y	SRR5932862
Nature	TS-402	Orange stage fruit	TS-402	18833636	5650086912	18166756	5240468797	0.877	Y	SRR5932863
Nature	TS-403	Orange stage fruit	TS-403	17558202	5267457105	16905211	4872236049	0.884	Y	SRR5932864
Nature	TS-416	Orange stage fruit	TS-416	17270881	5181261444	16719362	4826571661	0.911	Y	SRR5932865
Nature	TS-418	Orange stage fruit	TS-418	15475676	4642702800	15089871	4389687899	0.923	Y	SRR5932866
Nature	TS-42	Orange stage fruit	TS-42	15278714	4583614200	14842258	4310735638	0.914	Y	SRR5933091
Nature	TS-420	Orange stage fruit	TS-420	14551890	4365567000	14040038	4045988367	0.912	Y	SRR5933138
Nature	TS-425	Orange stage fruit	TS-425	16905494	5071644870	16349472	4723791431	0.919	Y	SRR5933137
Nature	TS-428	Orange stage fruit	TS-428	17331252	5199372786	16555169	4754856893	0.915	Y	SRR5933140
Nature	TS-43	Orange stage fruit	TS-43	17181323	5154396900	16687097	4853039541	0.928	Y	SRR5933094
Nature	TS-430	Orange stage fruit	TS-430	14300649	4290192693	13741791	3957685133	0.935	Y	SRR5933139
Nature	TS-432	Orange stage fruit	TS-432	17860146	5358007053	17439311	5101082751	0.929	Y	SRR5933134
Nature	TS-433	Orange stage fruit	TS-433	19322436	5796706207	18656412	5388415314	0.927	Y	SRR5933133
Nature	TS-450	Orange stage fruit	TS-450	18012155	5403608582	17499761	5098222158	0.92	Y	SRR5933136
Nature	TS-47	Orange stage fruit	TS-47	19116593	5734977900	18469149	5353114315	0.933	Y	SRR5933093
Nature	TS-48	Orange stage fruit	TS-48	17914784	5374435200	17357900	5023702323	0.92	Y	SRR5933096
Nature	TS-49	Orange stage fruit	TS-49	19089628	5726888400	17987332	5159590619	0.922	Y	SRR5933095
Nature	TS-5	Orange stage fruit	TS-5	16642931	4992879300	16147291	4690563226	0.924	Y	SRR5932970
Nature	TS-50	Orange stage fruit	TS-50	14596375	4378912500	14179052	4116348627	0.915	Y	SRR5933098
Nature	TS-501	Orange stage fruit	TS-501	17835396	5350580876	17339216	5054871743	0.927	Y	SRR5933135
Nature	TS-503	Orange stage fruit	TS-503	14584978	4375493400	14222049	4134466328	0.93	Y	SRR5933142
Nature	TS-505	Orange stage fruit	TS-505	21281994	6384598200	20615421	5958585713	0.928	Y	SRR5933141
Nature	TS-506	Orange stage fruit	TS-506	17556584	5266970901	17118391	4992068324	0.905	Y	SRR5933037
Nature	TS-507	Orange stage fruit	TS-507	19594604	5878342293	19059601	5555900946	0.916	Y	SRR5933038
Nature	TS-508	Orange stage fruit	TS-508	15021443	4506432900	14630704	4246529550	0.924	Y	SRR5933035
Nature	TS-509	Orange stage fruit	TS-509	21193353	6357964347	20551209	5981915729	0.921	Y	SRR5933036
Nature	TS-51	Orange stage fruit	TS-51	16182045	4854613500	15745718	4571367942	0.922	Y	SRR5933097
Nature	TS-511	Orange stage fruit	TS-511	20404009	6121197198	19831812	5778861545	0.9	Y	SRR5933033
Nature	TS-512	Orange stage fruit	TS-512	19818382	5945514600	19265206	5577463152	0.925	Y	SRR5933034
Nature	TS-513	Orange stage fruit	TS-513	17418843	5225616263	16996550	4962178754	0.924	Y	SRR5933031
Nature	TS-514	Orange stage fruit	TS-514	20226687	6068006100	19594614	5662683451	0.895	Y	SRR5933032
Nature	TS-515	Orange stage fruit	TS-515	20692797	6207795615	20099020	5861098876	0.916	Y	SRR5933039
Nature	TS-516	Orange stage fruit	TS-516	13589040	4076712000	13155899	3806527790	0.924	Y	SRR5933040
Nature	TS-517	Orange stage fruit	TS-517	17594946	5278445919	17180794	5023602200	0.903	Y	SRR5932950
Nature	TS-518	Orange stage fruit	TS-518	23663255	7098931282	22960875	6694081216	0.883	Y	SRR5932949
Nature	TS-519	Orange stage fruit	TS-519	22677349	6803158473	22048023	6428542465	0.9	Y	SRR5933020
Nature	TS-520	Orange stage fruit	TS-520	18933994	5680193361	18336321	5344207161	0.912	Y	SRR5932947
Nature	TS-521	Orange stage fruit	TS-521	16844477	5053343100	16303917	4723127225	0.912	Y	SRR5932954
Nature	TS-522	Orange stage fruit	TS-522	19364253	5809235997	18836810	5489968129	0.923	Y	SRR5932953
Nature	TS-523	Orange stage fruit	TS-523	17579380	5273814000	17086704	4947126233	0.905	Y	SRR5932952
Nature	TS-524	Orange stage fruit	TS-524	18446148	5533807805	17869960	5198027342	0.899	Y	SRR5932951
Nature	TS-525	Orange stage fruit	TS-525	15781138	4734309414	15319579	4465788328	0.921	Y	SRR5932942
Nature	TS-526	Orange stage fruit	TS-526	16631609	4989447746	16124224	4693462305	0.921	Y	SRR5933017
Nature	TS-527	Orange stage fruit	TS-527	21725531	6517616183	21138594	6169136117	0.91	Y	SRR5933131
Nature	TS-528	Orange stage fruit	TS-528	19105732	5731680823	18512954	5388883086	0.913	Y	SRR5932834
Nature	TS-529	Orange stage fruit	TS-529	24092228	7227614767	23419080	6822560397	0.907	Y	SRR5932835
Nature	TS-53	Orange stage fruit	TS-53	15906516	4771954800	15442352	4484686420	0.929	Y	SRR5933090
Nature	TS-530	Orange stage fruit	TS-530	15076939	4523081700	14614951	4244591549	0.924	Y	SRR5932836
Nature	TS-531	Orange stage fruit	TS-531	20018381	6005514300	19424315	5646370441	0.923	Y	SRR5932829
Nature	TS-532	Orange stage fruit	TS-532	19554525	5866316335	18965036	5524313801	0.928	Y	SRR5932830
Nature	TS-533	Orange stage fruit	TS-533	17263012	5178903600	16882965	4915772710	0.896	Y	SRR5932831
Nature	TS-534	Orange stage fruit	TS-534	20354898	6106469400	19720348	5702912588	0.698	Y	SRR5932832
Nature	TS-535	Orange stage fruit	TS-535	15428751	4628625300	15000217	4350001396	0.928	Y	SRR5932825
Nature	TS-536	Orange stage fruit	TS-536	19170291	5751087300	18620337	5412194498	0.938	Y	SRR5933130
Nature	TS-537	Orange stage fruit	TS-537	16273585	4882075500	15776385	4576333478	0.931	Y	SRR5932920
Nature	TS-538	Orange stage fruit	TS-538	17931360	5379408000	17408033	5055225722	0.923	Y	SRR5932919
Nature	TS-539	Orange stage fruit	TS-539	15487161	4646148300	14962396	4338916232	0.926	Y	SRR5932922
Nature	TS-54	Orange stage fruit	TS-54	13945730	4183719000	13537612	3931782975	0.919	Y	SRR5933089
Nature	TS-540	Orange stage fruit	TS-540	16689667	5006888883	16141680	4672529186	0.916	Y	SRR5932921
Nature	TS-542	Orange stage fruit	TS-542	13461446	4038433800	13101521	3801274423	0.922	Y	SRR5932924
Nature	TS-543	Orange stage fruit	TS-543	15729634	4718890200	15205014	4413785373	0.923	Y	SRR5932923
Nature	TS-544	Orange stage fruit	TS-544	15911278	4773380619	15338053	4427004210	0.926	Y	SRR5932926
Nature	TS-545	Orange stage fruit	TS-545	14514831	4354446906	13966305	4024344130	0.913	Y	SRR5932925
Nature	TS-546	Orange stage fruit	TS-546	13480136	4044040800	13141735	3820763653	0.92	Y	SRR5932928
Nature	TS-547	Orange stage fruit	TS-547	17940644	5382186195	17415770	5049479328	0.908	Y	SRR5932927
Nature	TS-548	Orange stage fruit	TS-548	12668274	3800482200	12324760	3575349661	0.916	Y	SRR5932803
Nature	TS-55	Orange stage fruit	TS-55	16592270	4977670645	16102972	4679570602	0.935	Y	SRR5932958
Nature	TS-550	Orange stage fruit	TS-550	14211958	4263584643	13637767	3928844653	0.928	Y	SRR5932804
Nature	TS-551	Orange stage fruit	TS-551	15393270	4617978228	14814206	4269430294	0.928	Y	SRR5932801
Nature	TS-554	Orange stage fruit	TS-554	14522410	4356720327	14076390	4069499011	0.868	Y	SRR5932802
Nature	TS-556	Orange stage fruit	TS-556	16121854	4836552966	15623775	4518305736	0.92	Y	SRR5932807
Nature	TS-557	Orange stage fruit	TS-557	20032952	6009875036	19487432	5678322147	0.78	Y	SRR5932808
Nature	TS-558	Orange stage fruit	TS-558	19080492	5724144300	18456352	5337241848	0.9	Y	SRR5932805
Nature	TS-56	Orange stage fruit	TS-56	16133015	4839904500	15550945	4501295006	0.936	Y	SRR5932959
Nature	TS-560	Orange stage fruit	TS-560	17458793	5237627668	16937105	4910879287	0.934	Y	SRR5932806
Nature	TS-561	Orange stage fruit	TS-561	15671829	4701546297	15029058	4324259754	0.926	Y	SRR5932809
Nature	TS-562	Orange stage fruit	TS-562	15899643	4769890200	15400919	4454089852	0.93	Y	SRR5932810
Nature	TS-563	Orange stage fruit	TS-563	15814275	4744279893	15235839	4393751227	0.931	Y	SRR5932939
Nature	TS-564	Orange stage fruit	TS-564	19654227	5896265518	19072160	5513933472	0.922	Y	SRR5932940
Nature	TS-565	Orange stage fruit	TS-565	18424928	5527476448	17851072	5152161135	0.912	Y	SRR5932941
Nature	TS-567	Orange stage fruit	TS-567	20277804	6083338678	19729430	5708863688	0.918	Y	SRR5933018
Nature	TS-568	Orange stage fruit	TS-568	19167633	5750287910	18565337	5357881211	0.869	Y	SRR5932943
Nature	TS-569	Orange stage fruit	TS-569	14393104	4317931200	14018035	4072680590	0.922	Y	SRR5932944
Nature	TS-57	Orange stage fruit	TS-57	16533907	4960172100	16065893	4662352468	0.926	Y	SRR5932960
Nature	TS-570	Orange stage fruit	TS-570	14657012	4397094242	14120413	4065823342	0.926	Y	SRR5932945
Nature	TS-572	Orange stage fruit	TS-572	17480603	5244170463	16985831	4932293094	0.922	Y	SRR5932946
Nature	TS-573	Orange stage fruit	TS-573	16331246	4899364674	15878622	4616264378	0.915	Y	SRR5933019
Nature	TS-574	Orange stage fruit	TS-574	18937127	5681126634	18409474	5349504479	0.915	Y	SRR5932948
Nature	TS-575	Orange stage fruit	TS-575	20934208	6280249043	20237345	5862809230	0.905	Y	SRR5933066
Nature	TS-576	Orange stage fruit	TS-576	19175743	5752711590	18664212	5427116217	0.92	Y	SRR5933065
Nature	TS-577	Orange stage fruit	TS-577	18499109	5549732700	17966985	5200099575	0.927	Y	SRR5933064
Nature	TS-578	Orange stage fruit	TS-578	20290680	6087190367			0.904	Y	SRR5933063
Nature	TS-579	Orange stage fruit	TS-579	17223477	5167041384	16717178	4848678459	0.924	Y	SRR5933062
Nature	TS-58	Orange stage fruit	TS-58	17168737	5150621100	16663460	4832128384	0.916	Y	SRR5932961
Nature	TS-580	Orange stage fruit	TS-580	22693480	6808041738	22053425	6396956759	0.91	Y	SRR5933061
Nature	TS-581	Orange stage fruit	TS-581	20372000	6111598323	19725808	5714985306	0.923	Y	SRR5933060
Nature	TS-582	Orange stage fruit	TS-582	17653686	5296103811	17128827	4965127729	0.917	Y	SRR5933059
Nature	TS-583	Orange stage fruit	TS-583	16883560	5065066557	16408036	4763261924	0.935	Y	SRR5933058
Nature	TS-584	Orange stage fruit	TS-584	16459275	4937780862	15954274	4624390336	0.918	Y	SRR5933057
Nature	TS-585	Orange stage fruit	TS-585	17676142	5302840572	17200376	4995126187	0.921	Y	SRR5933172
Nature	TS-586	Orange stage fruit	TS-586	16415304	4924589835	15954941	4629072042	0.91	Y	SRR5933173
Nature	TS-587	Orange stage fruit	TS-587	14905897	4471769100	14566291	4226863335	0.889	Y	SRR5933170
Nature	TS-588	Orange stage fruit	TS-588	14736242	4420872600	14315005	4144795876	0.92	Y	SRR5933171
Nature	TS-589	Orange stage fruit	TS-589	14768505	4430551500	14304542	4130782718	0.92	Y	SRR5933176
Nature	TS-59	Orange stage fruit	TS-59	15451540	4635454835	14948429	4343876471	0.905	Y	SRR5932962
Nature	TS-590	Orange stage fruit	TS-590	16135909	4840771023	15600894	4514739358	0.896	Y	SRR5933177
Nature	TS-591	Orange stage fruit	TS-591	15502092	4650627088	15056850	4366449973	0.927	Y	SRR5933174
Nature	TS-592	Orange stage fruit	TS-592	15707984	4712393562	15212821	4411033371	0.921	Y	SRR5933175
Nature	TS-593	Orange stage fruit	TS-593	18126726	5438016162	17459927	5042361175	0.918	Y	SRR5933168
Nature	TS-594	Orange stage fruit	TS-594	15175211	4552561935	14730706	4274026543	0.906	Y	SRR5933169
Nature	TS-595	Orange stage fruit	TS-595	16510901	4953268545	16012065	4641070233	0.915	Y	SRR5932901
Nature	TS-596	Orange stage fruit	TS-596	15336471	4600939896	14917748	4330865315	0.919	Y	SRR5932900
Nature	TS-597	Orange stage fruit	TS-597	17580792	5274228162	16852241	4859619038	0.919	Y	SRR5932903
Nature	TS-598	Orange stage fruit	TS-598	16908922	5072676600	16245129	4688318536	0.894	Y	SRR5932902
Nature	TS-599	Orange stage fruit	TS-599	16081291	4824386208	15557270	4506439061	0.925	Y	SRR5932905
Nature	TS-60	Orange stage fruit	TS-60	17064661	5119398300	16563713	4807617982	0.925	Y	SRR5932963
Nature	TS-600	Orange stage fruit	TS-600	15431708	4629511074	14975995	4339437431	0.915	Y	SRR5932904
Nature	TS-602	Orange stage fruit	TS-602	18536796	5561028612	17954819	5205105946	0.92	Y	SRR5932907
Nature	TS-604	Orange stage fruit	TS-604	20199666	6059886316	19530512	5655906403	0.897	Y	SRR5932906
Nature	TS-605	Orange stage fruit	TS-605	15574230	4672266628	15050262	4335735053	0.922	Y	SRR5932899
Nature	TS-606	Orange stage fruit	TS-606	18381068	5514318567	17755061	5135829558	0.92	Y	SRR5932898
Nature	TS-607	Orange stage fruit	TS-607	18492569	5547770700	17811428	5149922827	0.925	Y	SRR5932893
Nature	TS-609	Orange stage fruit	TS-609	18312133	5493628824	17763574	5150537213	0.904	Y	SRR5932894
Nature	TS-61	Orange stage fruit	TS-61	21332397	6399719100	20736292	6023618486	0.905	Y	SRR5932964
Nature	TS-610	Orange stage fruit	TS-610	13289606	3986881800	12753975	3678879050	0.888	Y	SRR5932895
Nature	TS-611	Orange stage fruit	TS-611	16490437	4947121974	16009325	4643401983	0.911	Y	SRR5932896
Nature	TS-612	Orange stage fruit	TS-612	14585142	4375542600	13989395	4034732110	0.923	Y	SRR5932889
Nature	TS-613	Orange stage fruit	TS-613	14143846	4243148028	13752816	3991713115	0.906	Y	SRR5932890
Nature	TS-614	Orange stage fruit	TS-614	14198101	4259420960	13783197	3999332288	0.91	Y	SRR5932891
Nature	TS-615	Orange stage fruit	TS-615	13150367	3945110100	12677206	3665062710	0.921	Y	SRR5932892
Nature	TS-617	Orange stage fruit	TS-617	16429787	4928936100	15819287	4572597394	0.927	Y	SRR5932887
Nature	TS-618	Orange stage fruit	TS-618	16964088	5089226400	16270524	4696918667	0.928	Y	SRR5932888
Nature	TS-619	Orange stage fruit	TS-619	17980788	5394236400	17579639	5120476679	0.924	Y	SRR5933002
Nature	TS-620	Orange stage fruit	TS-620	16081066	4824319800	16028394	4751958428	0.927	Y	SRR5933001
Nature	TS-621	Orange stage fruit	TS-621	17126593	5137977900	16521384	4781287728	0.929	Y	SRR5933000
Nature	TS-622	Orange stage fruit	TS-622	18022702	5406804594	17486770	5073083816	0.905	Y	SRR5932999
Nature	TS-623	Orange stage fruit	TS-623	12749342	3824802600	12199345	3517936594	0.922	Y	SRR5933006
Nature	TS-624	Orange stage fruit	TS-624	18190968	5457290400	17307553	4973849680	0.915	Y	SRR5933005
Nature	TS-625	Orange stage fruit	TS-625	13389017	4016705100	12820577	3693789167	0.917	Y	SRR5933004
Nature	TS-627	Orange stage fruit	TS-627	17159045	5147713500	15991914	4557144236	0.93	Y	SRR5933003
Nature	TS-628	Orange stage fruit	TS-628	16005012	4801495700	15479571	4485822275	0.921	Y	SRR5932998
Nature	TS-629	Orange stage fruit	TS-629	18022946	5406883800	17312928	4999872060	0.93	Y	SRR5932997
Nature	TS-63	Orange stage fruit	TS-63	16983779	5095133700	16524392	4803916843	0.92	Y	SRR5932965
Nature	TS-630	Orange stage fruit	TS-630	18410501	5523150300	17638934	5104630284	0.913	Y	SRR5933115
Nature	TS-631	Orange stage fruit	TS-631	18348638	5504591400	17928469	5217109950	0.895	Y	SRR5933116
Nature	TS-632	Orange stage fruit	TS-632	19377646	5813293800	18649794	5393274083	0.921	Y	SRR5933113
Nature	TS-633	Orange stage fruit	TS-633	14083824	4225147200	13619646	3943848131	0.928	Y	SRR5933114
Nature	TS-634	Orange stage fruit	TS-634	12753671	3826101300	12281053	3548857861	0.926	Y	SRR5933111
Nature	TS-635	Orange stage fruit	TS-635	18624639	5587381025	18059019	5250461386	0.909	Y	SRR5933112
Nature	TS-636	Orange stage fruit	TS-636	17040711	5112213300	16403101	4736960443	0.908	Y	SRR5933109
Nature	TS-637	Orange stage fruit	TS-637	14717990	4415397000	14176098	4099395617	0.935	Y	SRR5933110
Nature	TS-638	Orange stage fruit	TS-638	13688106	4106431800	13200209	3821168026	0.931	Y	SRR5933117
Nature	TS-64	Orange stage fruit	TS-64	16491441	4947422660	16013817	4659620112	0.91	Y	SRR5932956
Nature	TS-640	Orange stage fruit	TS-640	14397115	4319131062	13959565	4047710112	0.929	Y	SRR5933118
Nature	TS-641	Orange stage fruit	TS-641	12777161	3833133260	12464037	3632672101	0.904	Y	SRR5932826
Nature	TS-642	Orange stage fruit	TS-642	13538593	4061555143	13191440	3848812847	0.915	Y	SRR5933129
Nature	TS-643	Orange stage fruit	TS-643	16003615	4801049885	15585477	4550891954	0.923	Y	SRR5932828
Nature	TS-644	Orange stage fruit	TS-644	19733497	5920011243	19276006	5643959134	0.912	Y	SRR5932827
Nature	TS-646	Orange stage fruit	TS-646	15062512	4518753600	15020362	4449773145	0.928	Y	SRR5932822
Nature	TS-647	Orange stage fruit	TS-647	18284523	5485356900	17790284	5178482982	0.91	Y	SRR5932821
Nature	TS-648	Orange stage fruit	TS-648	17471146	5241343800	17004458	4949343186	0.928	Y	SRR5932824
Nature	TS-649	Orange stage fruit	TS-649	15300623	4590186900	15254354	4520670228	0.915	Y	SRR5932823
Nature	TS-65	Orange stage fruit	TS-65	16543154	4962946200	16053493	4659030114	0.933	Y	SRR5932957
Nature	TS-650	Orange stage fruit	TS-650	20670947	6201284100	20159288	5873922260	0.922	Y	SRR5933132
Nature	TS-651	Orange stage fruit	TS-651	17239953	5171985900	16773222	4878343291	0.907	Y	SRR5932833
Nature	TS-652	Orange stage fruit	TS-652	19673783	5902134900	19139262	5563500759	0.926	Y	SRR5933049
Nature	TS-653	Orange stage fruit	TS-653	21197460	6359238000	20604252	5982537841	0.93	Y	SRR5933050
Nature	TS-654	Orange stage fruit	TS-654	20085819	6025745700	19394881	5617313693	0.906	Y	SRR5933051
Nature	TS-655	Orange stage fruit	TS-655	19405514	5821654200	18712391	5414808256	0.917	Y	SRR5933052
Nature	TS-656	Orange stage fruit	TS-656	14134895	4240468500	14093260	4171296158	0.921	Y	SRR5933053
Nature	TS-657	Orange stage fruit	TS-657	18639081	5591724300	18135312	5272723780	0.899	Y	SRR5933054
Nature	TS-658	Orange stage fruit	TS-658	18282272	5484681600	17582038	5049721662	0.921	Y	SRR5933055
Nature	TS-66	Orange stage fruit	TS-66	17225646	5167686005	16678431	4838953635	0.922	Y	SRR5932846
Nature	TS-664	Orange stage fruit	TS-664	19030778	5709233400	18413389	5335999868	0.906	Y	SRR5933056
Nature	TS-665	Orange stage fruit	TS-665	18880939	5664281700	18355601	5336163668	0.932	Y	SRR5933041
Nature	TS-666	Orange stage fruit	TS-666	22653635	6796090500	22039742	6415446794	0.912	Y	SRR5933042
Nature	TS-667	Orange stage fruit	TS-667	20367014	6110104200	19722856	5730871414	0.904	Y	SRR5933150
Nature	TS-669	Orange stage fruit	TS-669	15422179	4626653700	15027882	4376380183	0.848	Y	SRR5933149
Nature	TS-670	Orange stage fruit	TS-670	19147228	5744168400	18562111	5387105258	0.913	Y	SRR5933148
Nature	TS-671	Orange stage fruit	TS-671	19574316	5872294800	18986291	5502956585	0.922	Y	SRR5933147
Nature	TS-682	Orange stage fruit	TS-682	13377686	4013305800	13020055	3787909448	0.89	Y	SRR5933146
Nature	TS-683	Orange stage fruit	TS-683	15815846	4744753800	15370959	4462082902	0.927	Y	SRR5933145
Nature	TS-684	Orange stage fruit	TS-684	19497255	5849176500	18886396	5457167157	0.896	Y	SRR5933144
Nature	TS-687	Orange stage fruit	TS-687	18892675	5667802500	18512434	5404502681	0.912	Y	SRR5933143
Nature	TS-69	Orange stage fruit	TS-69	16574866	4972459800	16095575	4672925996	0.926	Y	SRR5932845
Nature	TS-691	Orange stage fruit	TS-691	16292383	4887714900	15948065	4653885777	0.919	Y	SRR5933152
Nature	TS-697	Orange stage fruit	TS-697	19164167	5749250100	18636791	5407495375	0.916	Y	SRR5933151
Nature	TS-7	Orange stage fruit	TS-7	15729485	4718845500	15266381	4425440108	0.897	Y	SRR5932973
Nature	TS-70	Orange stage fruit	TS-70	21536226	6460867800	21055140	6136975666	0.909	Y	SRR5932844
Nature	TS-700	Orange stage fruit	TS-700	18838607	5651582100	18409096	5364722537	0.915	Y	SRR5933167
Nature	TS-701	Orange stage fruit	TS-701	17844554	5353366200	17349998	5042204916	0.881	Y	SRR5933166
Nature	TS-702	Orange stage fruit	TS-702	19549454	5864836200	19069784	5560355688	0.533	Y	SRR5933165
Nature	TS-71	Orange stage fruit	TS-71	21973180	6591954000	21430756	6236424682	0.919	Y	SRR5932843
Nature	TS-72	Orange stage fruit	TS-72	16989034	5096710200	16616705	4843605338	0.894	Y	SRR5932842
Nature	TS-73	Orange stage fruit	TS-73	16700162	5010039220	16225007	4719189954	0.9	Y	SRR5932841
Nature	TS-731	Orange stage fruit	TS-731	16193409	4858022700	15852234	4626889881	0.928	Y	SRR5933164
Nature	TS-739	Orange stage fruit	TS-739	13934763	4180428900	13567474	3940737298	0.919	Y	SRR5933163
Nature	TS-74	Orange stage fruit	TS-74	19126288	5737886400	18671125	5435571975	0.918	Y	SRR5932840
Nature	TS-75	Orange stage fruit	TS-75	18284072	5485221600	17871206	5203852023	0.923	Y	SRR5932839
Nature	TS-76	Orange stage fruit	TS-76	19830021	5949006300	19352719	5625437541	0.915	Y	SRR5932838
Nature	TS-77	Orange stage fruit	TS-77	18396025	5518807500	17937048	5214324102	0.913	Y	SRR5932837
Nature	TS-78	Orange stage fruit	TS-78	16519420	4955826000	16128976	4690656807	0.917	Y	SRR5933184
Nature	TS-8	Orange stage fruit	TS-8	14905907	4471772100	14483321	4209747694	0.926	Y	SRR5932972
Nature	TS-82	Orange stage fruit	TS-82	18556049	5566814700	18129602	5282231376	0.927	Y	SRR5933185
Nature	TS-83	Orange stage fruit	TS-83	18898731	5669619300	18465665	5378629148	0.924	Y	SRR5933182
Nature	TS-85	Orange stage fruit	TS-85	18285451	5485635300	17754163	5153117056	0.922	Y	SRR5933183
Nature	TS-86	Orange stage fruit	TS-86	15671044	4701305315	15138976	4394432603	0.912	Y	SRR5933180
Nature	TS-88	Orange stage fruit	TS-88	17676196	5302858800	17140926	4973840297	0.924	Y	SRR5933181
Nature	TS-89	Orange stage fruit	TS-89	17975553	5392658050	17403911	5062188246	0.916	Y	SRR5933178
Nature	TS-9	Orange stage fruit	TS-9	21583176	6474952800	20895506	6052315664	0.919	Y	SRR5932975
Nature	TS-90	Orange stage fruit	TS-90	19517038	5855111400	19085822	5591267322	0.93	Y	SRR5933179
Nature	TS-91	Orange stage fruit	TS-91	18570178	5571053400	17984622	5214154027	0.806	Y	SRR5933067
Nature	TS-94	Orange stage fruit	TS-94	17452465	5235739500	17108645	5022113580	0.915	Y	SRR5932897
Nature	TS-95	Orange stage fruit	TS-95	14876719	4463005580	14446110	4204819060	0.917	Y	SRR5933046
Nature	TS-96	Orange stage fruit	TS-96	21984482	6595344600	21268508	6187691386	0.92	Y	SRR5933045
Nature	TS-97	Orange stage fruit	TS-97	16331532	4899459600	15910179	4639512809	0.896	Y	SRR5933048
Nature	TS-99	Orange stage fruit	TS-99	17933850	5380147085	17342902	5036991431	0.896	Y	SRR5933047

## Sheet: Table S3
Supplementary Table 3. List of eQTLs identified through meta-analysis.
Gene				eQTL
Gene ID	Chromosome	Start	End	eQTL Number	Chromosome	Region	Type	No. SNPs	Lead SNP	-log10(P_value)	No. genes	Genes in the region
Solyc00g005285	3	6971869	6972430	1	3	54451185-54875991	Trans	66	54693178	7.47064	44	Solyc03g097550,Solyc03g097560,Solyc03g097570,Solyc03g097580,Solyc03g097600,Solyc03g097610,Solyc03g097620,Solyc03g097630,Solyc03g097640,Solyc03g097650,Solyc03g097660,Solyc03g097680,Solyc03g097690,Solyc03g097700,Solyc03g097703,Solyc03g097707,Solyc03g097720,Solyc03g097740,Solyc03g097750,Solyc03g097770,Solyc03g097780,Solyc03g097810,Solyc03g097820,Solyc03g097830,Solyc03g097840,Solyc03g097850,Solyc03g0…
Solyc00g013100	0	3045077	3045313	1	1	82691026-83804800	Trans	9	82992878,83250532,83557851	6.14102	142	Solyc01g100380,Solyc01g100390,Solyc01g100410,Solyc01g100420,Solyc01g100430,Solyc01g100440,Solyc01g150151,Solyc01g100460,Solyc01g100470,Solyc01g162830,Solyc01g100500,Solyc01g100510,Solyc01g100520,Solyc01g100540,Solyc01g100570,Solyc01g100580,Solyc01g100600,Solyc01g100610,Solyc01g100620,Solyc01g100630,Solyc01g100640,Solyc01g100670,Solyc01g100680,Solyc01g100690,Solyc01g100720,Solyc01g100740,Solyc01g1…
Solyc00g013100	0	3045077	3045313	2	1	86717900-86858755	Trans	2	86717900	5.87381	17	Solyc01g106580,Solyc01g106600,Solyc01g106605,Solyc01g106620,Solyc01g106640,Solyc01g106650,Solyc01g106680,Solyc01g106690,Solyc01g106700,Solyc01g106710,Solyc01g106720,Solyc01g106730,Solyc01g106750,Solyc01g106780,Solyc01g106590,Solyc01g106740,Solyc01g106770
Solyc00g013170	0	3069443	3069652	1	1	74824557-74825371	Trans	3	74825357,74825371	6.42732	1	Solyc01g087620
Solyc00g014850	0	3702464	3702775	1	9	63687556-63694727	Trans	2	63694727	6.49567	0	NA
Solyc00g020030	0	5065433	5065633	1	5	63727836-63799840	Trans	2	63799840	6.18084	9	Solyc05g054410,Solyc05g054420,Solyc05g054440,Solyc05g054450,Solyc05g054460,Solyc05g054480,Solyc05g054490,Solyc05g054430,Solyc05g054500
Solyc00g023580	0	3697005	3697262	1	4	53732226-53881004	Trans	2	53881004	7.0698	12	Solyc04g056510,Solyc04g056520,Solyc04g056525,Solyc04g056530,Solyc04g056540,Solyc04g056550,Solyc04g056570,Solyc04g056580,Solyc04g056535,Solyc04g056560,Solyc04g056600,Solyc04g056590
Solyc00g025290	0	5060057	5060542	1	4	45023100-45023476	Trans	2	45023100	7.45111	1	Solyc04g050190
Solyc00g052430	0	6436629	6438990	1	2	45544573-45544579	Trans	2	45544573	7.16197	1	Solyc02g084450
Solyc00g094520	0	3729198	3729383	1	2	43056139-43303143	Trans	2	43056139,43303143	5.92818	28	Solyc02g081015,Solyc02g161270,Solyc02g081040,Solyc02g081050,Solyc02g081070,Solyc02g081080,Solyc02g081083,Solyc02g081120,Solyc02g081140,Solyc02g081150,Solyc02g081160,Solyc02g081180,Solyc02g081200,Solyc02g081210,Solyc02g081220,Solyc02g081240,Solyc02g081290,Solyc02g081010,Solyc02g081030,Solyc02g081060,Solyc02g081087,Solyc02g081130,Solyc02g081170,Solyc02g081190,Solyc02g081250,Solyc02g081270,Solyc02g0…
Solyc00g112930	3	58290519	58295708	1	9	855155-1157170	Trans	2	1157170	5.38711	30	Solyc09g007240,Solyc09g007260,Solyc09g007280,Solyc09g007290,Solyc09g007330,Solyc09g007350,Solyc09g007360,Solyc09g007370,Solyc09g007380,Solyc09g007410,Solyc09g007420,Solyc09g007430,Solyc09g007440,Solyc09g007460,Solyc09g007470,Solyc09g007480,Solyc09g007500,Solyc09g007510,Solyc09g007530,Solyc09g007250,Solyc09g007230,Solyc09g007270,Solyc09g007310,Solyc09g007340,Solyc09g007390,Solyc09g007450,Solyc09g0…
Solyc00g125980	0	3055480	3055683	1	11	30636-2118832	Trans	715	938146	20.0822	289	Solyc11g005030,Solyc11g005060,Solyc11g005070,Solyc11g005090,Solyc11g005120,Solyc11g005140,Solyc11g005150,Solyc11g005160,Solyc11g005180,Solyc11g005190,Solyc11g005200,Solyc11g005210,Solyc11g005220,Solyc11g005230,Solyc11g005250,Solyc11g005260,Solyc11g005270,Solyc11g005280,Solyc11g005290,Solyc11g005300,Solyc11g005310,Solyc11g005320,Solyc11g005340,Solyc11g005350,Solyc11g005360,Solyc11g005380,Solyc11g0…
Solyc00g125990	0	3054457	3055101	1	3	61015325-61067968	Trans	2	61067968	6.69272	7	Solyc03g117430,Solyc03g117440,Solyc03g117450,Solyc03g117460,Solyc03g117470,Solyc03g117420,Solyc03g150159
Solyc00g160130	0	8112783	8114282	1	7	67032826-67834678	Trans	7	67234133	6.48718	115	Solyc07g065460,Solyc07g065470,Solyc07g065480,Solyc07g065490,Solyc07g065500,Solyc07g065510,Solyc07g065530,Solyc07g065540,Solyc07g065560,Solyc07g065563,Solyc07g065567,Solyc07g065570,Solyc07g065580,Solyc07g065610,Solyc07g065640,Solyc07g065660,Solyc07g065670,Solyc07g065680,Solyc07g065690,Solyc07g065700,Solyc07g065710,Solyc07g065720,Solyc07g065740,Solyc07g065745,Solyc07g065760,Solyc07g065780,Solyc07g0…
Solyc00g160280	0	1420024	1421808	1	1	2778708-2791778	Trans	2	2791778	6.59894	3	Solyc01g008800,Solyc01g008820,Solyc01g008810
Solyc00g160290	0	1575484	1577268	1	1	2778708-2791778	Trans	2	2791778	6.75105	3	Solyc01g008800,Solyc01g008820,Solyc01g008810
Solyc00g160350	0	2460113	2461897	1	1	2778708-2791778	Trans	2	2791778	6.75105	3	Solyc01g008800,Solyc01g008820,Solyc01g008810
Solyc00g160380	0	3067723	3069209	1	1	76990983-77311627	Trans	49	77082073	7.37893	42	Solyc01g091030,Solyc01g091050,Solyc01g091060,Solyc01g091080,Solyc01g091100,Solyc01g091120,Solyc01g091130,Solyc01g150147,Solyc01g091160,Solyc01g091170,Solyc01g091180,Solyc01g091190,Solyc01g091220,Solyc01g091240,Solyc01g091250,Solyc01g091270,Solyc01g091280,Solyc01g091300,Solyc01g091320,Solyc01g091330,Solyc01g091350,Solyc01g091360,Solyc01g091370,Solyc01g091380,Solyc01g091390,Solyc01g091400,Solyc01g0…
Solyc00g160410	0	3687292	3687827	1	5	22896354-22897035	Trans	2	22897035	6.82495	0	NA
Solyc00g217960	1	75489161	75489604	1	4	2037844-2104647	Trans	3	2037844,2038328,2104647	5.95234	12	Solyc04g008350,Solyc04g008370,Solyc04g008390,Solyc04g008400,Solyc04g008403,Solyc04g008420,Solyc04g160680,Solyc04g008440,Solyc04g008450,Solyc04g008380,Solyc04g008410,Solyc04g008430
Solyc00g217960	1	75489161	75489604	2	12	61322888-62074731	Trans	3	62074731	6.27819	79	Solyc12g055750,Solyc12g055770,Solyc12g055810,Solyc12g055820,Solyc12g055840,Solyc12g055855,Solyc12g055870,Solyc12g055880,Solyc12g055890,Solyc12g055900,Solyc12g055910,Solyc12g055920,Solyc12g055930,Solyc12g055940,Solyc12g055960,Solyc12g055970,Solyc12g055980,Solyc12g055990,Solyc12g056000,Solyc12g056010,Solyc12g056020,Solyc12g056025,Solyc12g056030,Solyc12g056040,Solyc12g056050,Solyc12g056060,Solyc12g0…
Solyc00g244300	0	3057175	3057432	1	11	30636-2492780	Trans	780	936495	56.6144	323	Solyc11g005030,Solyc11g005060,Solyc11g005070,Solyc11g005090,Solyc11g005120,Solyc11g005140,Solyc11g005150,Solyc11g005160,Solyc11g005180,Solyc11g005190,Solyc11g005200,Solyc11g005210,Solyc11g005220,Solyc11g005230,Solyc11g005250,Solyc11g005260,Solyc11g005270,Solyc11g005280,Solyc11g005290,Solyc11g005300,Solyc11g005310,Solyc11g005320,Solyc11g005340,Solyc11g005350,Solyc11g005360,Solyc11g005380,Solyc11g0…
Solyc00g254910	0	3943525	3944310	1	10	3563567-3814321	Trans	28	3723344	7.5104	22	Solyc10g009570,Solyc10g009590,Solyc10g009610,Solyc10g009620,Solyc10g009630,Solyc10g011660,Solyc10g011670,Solyc10g011690,Solyc10g011710,Solyc10g011720,Solyc10g011730,Solyc10g011740,Solyc10g011750,Solyc10g011760,Solyc10g011765,Solyc10g011780,Solyc10g009580,Solyc10g009600,Solyc10g011700,Solyc10g011790,Solyc10g011650,Solyc10g011770
Solyc00g254910	0	3943525	3944310	2	10	6111105-7160601	Trans	3	6466045	6.11884	34	Solyc10g018020,Solyc10g044500,Solyc10g018030,Solyc10g018035,Solyc10g018050,Solyc10g018070,Solyc10g018080,Solyc10g018110,Solyc10g018120,Solyc10g018140,Solyc10g018150,Solyc09g061690,Solyc10g162670,Solyc10g018170,Solyc10g018180,Solyc10g018190,Solyc10g160160,Solyc10g162680,Solyc10g018193,Solyc10g018200,Solyc10g162690,Solyc10g018250,Solyc10g018260,Solyc10g018280,Solyc10g018290,Solyc10g018300,Solyc10g0…
Solyc00g254910	0	3943525	3944310	3	10	50369167-50532979	Trans	2	50369167	6.09626	7	Solyc10g051020,Solyc10g051030,Solyc10g051070,Solyc10g051080,Solyc10g051090,Solyc10g051110,Solyc10g051120
Solyc00g277510	0	1459081	1460142	1	8	60462638-60463636	Trans	2	60462638	6.23116	1	Solyc08g078570
Solyc00g316530	0	3020571	3020807	1	11	3790062-4634247	Trans	33	3991441	7.24209	83	Solyc11g010710,Solyc11g010720,Solyc11g010735,Solyc11g010740,Solyc11g010750,Solyc11g010760,Solyc11g010770,Solyc11g010780,Solyc11g010790,Solyc11g010810,Solyc11g010813,Solyc11g010840,Solyc11g010850,Solyc11g010860,Solyc11g010870,Solyc11g010880,Solyc11g010900,Solyc11g010920,Solyc11g010930,Solyc11g010940,Solyc11g010960,Solyc11g010990,Solyc11g011000,Solyc11g011010,Solyc11g011020,Solyc11g011030,Solyc11g0…
Solyc00g500028	0	1382210	1382734	1	3	59977440-60308903	Trans	2	60308903	9.73583	29	Solyc03g116040,Solyc03g116050,Solyc03g116060,Solyc03g116070,Solyc03g116090,Solyc03g116100,Solyc03g116120,Solyc03g116130,Solyc03g116140,Solyc03g116160,Solyc03g116200,Solyc03g116220,Solyc03g116230,Solyc03g150157,Solyc03g150158,Solyc03g116260,Solyc03g116270,Solyc03g116280,Solyc03g116330,Solyc03g116340,Solyc03g116350,Solyc03g116370,Solyc03g116030,Solyc03g116110,Solyc03g116150,Solyc03g116250,Solyc03g1…
Solyc00g500029	0	1383462	1383939	1	9	10605593-10605614	Trans	2	10605593	6.68162	1	Solyc09g015650
Solyc00g500029	0	1383462	1383939	2	10	62258285-63394302	Trans	106	62988861	13.9069	156	Solyc10g083250,Solyc10g083260,Solyc10g083270,Solyc10g083300,Solyc10g083320,Solyc10g083340,Solyc10g083350,Solyc10g083360,Solyc10g083370,Solyc10g083380,Solyc10g083390,Solyc10g083395,Solyc10g083400,Solyc10g083410,Solyc10g083420,Solyc10g083430,Solyc10g083450,Solyc10g083460,Solyc10g083470,Solyc10g083490,Solyc10g083510,Solyc10g083520,Solyc10g083530,Solyc10g083550,Solyc10g083560,Solyc10g083580,Solyc10g0…
Solyc00g500032	0	1386027	1386383	1	11	2103867-2309537	Trans	2	2103867	6.37325	25	Solyc11g007850,Solyc11g007860,Solyc11g007870,Solyc11g007880,Solyc11g007890,Solyc11g007910,Solyc11g007915,Solyc11g007920,Solyc11g007930,Solyc11g007940,Solyc11g007945,Solyc11g007960,Solyc11g007970,Solyc11g007990,Solyc11g008000,Solyc11g008010,Solyc11g008030,Solyc11g008040,Solyc11g008060,Solyc11g008070,Solyc11g007900,Solyc11g008020,Solyc11g008050,Solyc11g008080,Solyc11g007980
Solyc00g500034	0	1387611	1388719	1	5	1239354-2417965	Trans	416	2305788	7.94052	131	Solyc05g006550,Solyc05g006560,Solyc05g006570,Solyc05g006580,Solyc05g006590,Solyc05g006600,Solyc05g006610,Solyc05g006630,Solyc05g006650,Solyc05g006660,Solyc05g006670,Solyc05g006690,Solyc05g006700,Solyc05g006710,Solyc05g006730,Solyc05g006740,Solyc05g006750,Solyc05g006760,Solyc05g006780,Solyc05g006790,Solyc05g006800,Solyc05g006813,Solyc05g006817,Solyc05g006820,Solyc05g006830,Solyc05g150104,Solyc05g1…
Solyc00g500049	0	1466128	1466785	1	7	66204168-67633913	Trans	8	66204168,67414976	6.64724	217	Solyc07g064110,Solyc07g064100,Solyc07g064120,Solyc07g064130,Solyc07g064160,Solyc07g064170,Solyc07g064180,Solyc07g064200,Solyc07g064210,Solyc07g064220,Solyc07g064250,Solyc07g064260,Solyc07g064270,Solyc07g064290,Solyc07g064310,Solyc07g064320,Solyc07g064340,Solyc07g064350,Solyc07g064360,Solyc07g064380,Solyc07g064400,Solyc07g064410,Solyc07g064430,Solyc07g064440,Solyc07g064450,Solyc07g064470,Solyc07g0…
Solyc00g500049	0	1466128	1466785	2	8	56089979-56093538	Trans	2	56089979	6.35057	1	Solyc08g068920
Solyc00g500074	0	1538922	1539399	1	9	10605593-10605614	Trans	2	10605593	6.71941	1	Solyc09g015650
Solyc00g500074	0	1538922	1539399	2	10	62258285-63394302	Trans	110	62988861	13.8791	156	Solyc10g083250,Solyc10g083260,Solyc10g083270,Solyc10g083300,Solyc10g083320,Solyc10g083340,Solyc10g083350,Solyc10g083360,Solyc10g083370,Solyc10g083380,Solyc10g083390,Solyc10g083395,Solyc10g083400,Solyc10g083410,Solyc10g083420,Solyc10g083430,Solyc10g083450,Solyc10g083460,Solyc10g083470,Solyc10g083490,Solyc10g083510,Solyc10g083520,Solyc10g083530,Solyc10g083550,Solyc10g083560,Solyc10g083580,Solyc10g0…
Solyc00g500104	0	2062209	2063021	1	10	2543941-2546592	Trans	3	2544154	6.34342	1	Solyc10g008560
Solyc00g500114	0	2093095	2093769	1	11	52643137-52643148	Trans	2	52643137,52643148	5.97881	1	Solyc11g069990
Solyc00g500126	0	2472155	2474141	1	9	807386-4675481	Trans	952	3753540	11.9145	419	Solyc09g007170,Solyc09g007180,Solyc09g007190,Solyc09g007200,Solyc09g007210,Solyc09g007220,Solyc09g007240,Solyc09g007260,Solyc09g007280,Solyc09g007290,Solyc09g007330,Solyc09g007350,Solyc09g007360,Solyc09g007370,Solyc09g007380,Solyc09g007410,Solyc09g007420,Solyc09g007430,Solyc09g007440,Solyc09g007460,Solyc09g007470,Solyc09g007480,Solyc09g007500,Solyc09g007510,Solyc09g007530,Solyc09g007550,Solyc09g0…
Solyc00g500129	0	2497956	2498732	1	1	86324981-87200654	Trans	4	86371470,86448566	7.39658	122	Solyc01g106010,Solyc01g106020,Solyc01g106030,Solyc01g106040,Solyc01g106055,Solyc01g106060,Solyc01g106070,Solyc01g106100,Solyc01g106110,Solyc01g106130,Solyc01g106140,Solyc01g106150,Solyc01g106160,Solyc01g106170,Solyc01g150166,Solyc01g150167,Solyc01g106180,Solyc01g106190,Solyc01g106200,Solyc01g106210,Solyc01g106220,Solyc01g106250,Solyc01g106270,Solyc01g106280,Solyc01g106300,Solyc01g106310,Solyc01g1…
Solyc00g500129	0	2497956	2498732	2	1	89378863-90588156	Trans	3	90588156	6.52186	179	Solyc01g110310,Solyc01g110320,Solyc01g110340,Solyc01g110350,Solyc01g110360,Solyc01g110370,Solyc01g110380,Solyc01g110400,Solyc01g110410,Solyc01g110430,Solyc01g110450,Solyc01g110470,Solyc01g110480,Solyc01g110490,Solyc01g110500,Solyc01g110510,Solyc01g110530,Solyc01g110540,Solyc01g110550,Solyc01g110555,Solyc01g110570,Solyc01g110580,Solyc01g110590,Solyc01g110600,Solyc01g110610,Solyc01g110620,Solyc01g1…
Solyc00g500129	0	2497956	2498732	3	3	58167205-60260451	Trans	18	58167205	8.59581	263	Solyc03g113680,Solyc03g113690,Solyc03g113700,Solyc03g113710,Solyc03g113720,Solyc03g113730,Solyc03g113740,Solyc03g113750,Solyc03g113770,Solyc03g113780,Solyc03g113790,Solyc03g113800,Solyc03g113810,Solyc03g113820,Solyc03g113825,Solyc03g160240,Solyc03g150154,Solyc03g113850,Solyc03g113860,Solyc03g113870,Solyc03g113890,Solyc03g113910,Solyc03g113930,Solyc03g113940,Solyc03g113950,Solyc03g113960,Solyc03g1…
Solyc00g500129	0	2497956	2498732	4	4	708468-994893	Trans	2	708468	8.4549	29	Solyc04g160410,Solyc04g006980,Solyc04g006983,Solyc04g006987,Solyc04g007000,Solyc04g160090,Solyc04g007010,Solyc04g007030,Solyc04g007070,Solyc04g007090,Solyc04g007110,Solyc04g150101,Solyc04g007120,Solyc04g007130,Solyc04g007140,Solyc04g007150,Solyc04g007160,Solyc04g007170,Solyc04g007190,Solyc04g007210,Solyc04g007240,Solyc04g007243,Solyc04g006970,Solyc04g007050,Solyc04g007075,Solyc04g007100,Solyc04g0…
Solyc00g500129	0	2497956	2498732	5	4	55020059-55141054	Trans	2	55141054	7.5808	13	Solyc04g064520,Solyc04g064530,Solyc04g064540,Solyc04g064545,Solyc04g064550,Solyc04g064570,Solyc04g064580,Solyc04g064590,Solyc04g064600,Solyc04g064610,Solyc04g064620,Solyc04g064510,Solyc04g064560
Solyc00g500129	0	2497956	2498732	6	12	65808209-65948695	Trans	2	65948695	7.87241	29	Solyc12g098910,Solyc12g098920,Solyc12g098940,Solyc12g098945,Solyc12g098950,Solyc12g098960,Solyc12g098980,Solyc12g098990,Solyc12g099010,Solyc12g099020,Solyc12g099025,Solyc12g099040,Solyc12g099050,Solyc12g099060,Solyc12g099070,Solyc12g099080,Solyc12g099100,Solyc12g099120,Solyc12g099130,Solyc12g099140,Solyc12g099150,Solyc12g099160,Solyc12g099170,Solyc12g099175,Solyc12g099180,Solyc12g098930,Solyc12g0…
Solyc00g500130	0	2499170	2500231	1	8	60462638-60463636	Trans	2	60462638	6.25556	1	Solyc08g078570
Solyc00g500132	0	2506214	2506871	1	7	66204168-67633913	Trans	8	66204168,67414976	6.64724	217	Solyc07g064110,Solyc07g064100,Solyc07g064120,Solyc07g064130,Solyc07g064160,Solyc07g064170,Solyc07g064180,Solyc07g064200,Solyc07g064210,Solyc07g064220,Solyc07g064250,Solyc07g064260,Solyc07g064270,Solyc07g064290,Solyc07g064310,Solyc07g064320,Solyc07g064340,Solyc07g064350,Solyc07g064360,Solyc07g064380,Solyc07g064400,Solyc07g064410,Solyc07g064430,Solyc07g064440,Solyc07g064450,Solyc07g064470,Solyc07g0…
Solyc00g500132	0	2506214	2506871	2	8	56089979-56093538	Trans	2	56089979	6.26504	1	Solyc08g068920
Solyc00g500140	0	2541421	2541822	1	6	46663309-46663352	Trans	2	46663309,46663352	5.95223	1	Solyc06g083750
Solyc00g500144	0	2550432	2550873	1	1	64506743-64506774	Trans	2	64506743,64506774	6.07594	1	Solyc01g065490
Solyc00g500157	0	2578056	2578855	1	10	62547312-62988688	Trans	62	62821447	7.30673	56	Solyc10g083620,Solyc10g083640,Solyc10g083650,Solyc10g083670,Solyc10g083690,Solyc10g083700,Solyc10g083720,Solyc10g083730,Solyc10g083740,Solyc10g083760,Solyc10g162630,Solyc10g083770,Solyc10g083780,Solyc10g083850,Solyc10g083860,Solyc10g083870,Solyc10g083880,Solyc10g083890,Solyc10g083900,Solyc10g083910,Solyc10g083930,Solyc10g083940,Solyc10g083950,Solyc10g083970,Solyc10g083980,Solyc10g083990,Solyc10g0…
Solyc00g500183	0	3704165	3706096	1	8	57416423-57423250	Trans	3	57423250	6.49429	2	Solyc08g075160,Solyc08g150142
Solyc00g500187	0	3749487	3751765	1	7	38235545-38236318	Trans	2	38235545,38236318	5.99827	0	NA
Solyc00g500196	0	3788805	3794880	1	8	54564307-54564321	Trans	2	54564307,54564321	6.04191	1	Solyc08g067420
Solyc00g500199	0	3813759	3814535	1	1	86324981-87200654	Trans	4	86371470,86448566	7.39658	122	Solyc01g106010,Solyc01g106020,Solyc01g106030,Solyc01g106040,Solyc01g106055,Solyc01g106060,Solyc01g106070,Solyc01g106100,Solyc01g106110,Solyc01g106130,Solyc01g106140,Solyc01g106150,Solyc01g106160,Solyc01g106170,Solyc01g150166,Solyc01g150167,Solyc01g106180,Solyc01g106190,Solyc01g106200,Solyc01g106210,Solyc01g106220,Solyc01g106250,Solyc01g106270,Solyc01g106280,Solyc01g106300,Solyc01g106310,Solyc01g1…
Solyc00g500199	0	3813759	3814535	2	1	89378863-90588156	Trans	3	90588156	6.52186	179	Solyc01g110310,Solyc01g110320,Solyc01g110340,Solyc01g110350,Solyc01g110360,Solyc01g110370,Solyc01g110380,Solyc01g110400,Solyc01g110410,Solyc01g110430,Solyc01g110450,Solyc01g110470,Solyc01g110480,Solyc01g110490,Solyc01g110500,Solyc01g110510,Solyc01g110530,Solyc01g110540,Solyc01g110550,Solyc01g110555,Solyc01g110570,Solyc01g110580,Solyc01g110590,Solyc01g110600,Solyc01g110610,Solyc01g110620,Solyc01g1…
Solyc00g500199	0	3813759	3814535	3	3	58167205-60260451	Trans	18	58167205	8.59351	263	Solyc03g113680,Solyc03g113690,Solyc03g113700,Solyc03g113710,Solyc03g113720,Solyc03g113730,Solyc03g113740,Solyc03g113750,Solyc03g113770,Solyc03g113780,Solyc03g113790,Solyc03g113800,Solyc03g113810,Solyc03g113820,Solyc03g113825,Solyc03g160240,Solyc03g150154,Solyc03g113850,Solyc03g113860,Solyc03g113870,Solyc03g113890,Solyc03g113910,Solyc03g113930,Solyc03g113940,Solyc03g113950,Solyc03g113960,Solyc03g1…
Solyc00g500199	0	3813759	3814535	4	4	708468-994893	Trans	2	994893	8.45259	29	Solyc04g160410,Solyc04g006980,Solyc04g006983,Solyc04g006987,Solyc04g007000,Solyc04g160090,Solyc04g007010,Solyc04g007030,Solyc04g007070,Solyc04g007090,Solyc04g007110,Solyc04g150101,Solyc04g007120,Solyc04g007130,Solyc04g007140,Solyc04g007150,Solyc04g007160,Solyc04g007170,Solyc04g007190,Solyc04g007210,Solyc04g007240,Solyc04g007243,Solyc04g006970,Solyc04g007050,Solyc04g007075,Solyc04g007100,Solyc04g0…
Solyc00g500199	0	3813759	3814535	5	4	55020059-55141054	Trans	2	55141054	7.56799	13	Solyc04g064520,Solyc04g064530,Solyc04g064540,Solyc04g064545,Solyc04g064550,Solyc04g064570,Solyc04g064580,Solyc04g064590,Solyc04g064600,Solyc04g064610,Solyc04g064620,Solyc04g064510,Solyc04g064560
Solyc00g500199	0	3813759	3814535	6	12	65808209-65948695	Trans	2	65948695	7.8567	29	Solyc12g098910,Solyc12g098920,Solyc12g098940,Solyc12g098945,Solyc12g098950,Solyc12g098960,Solyc12g098980,Solyc12g098990,Solyc12g099010,Solyc12g099020,Solyc12g099025,Solyc12g099040,Solyc12g099050,Solyc12g099060,Solyc12g099070,Solyc12g099080,Solyc12g099100,Solyc12g099120,Solyc12g099130,Solyc12g099140,Solyc12g099150,Solyc12g099160,Solyc12g099170,Solyc12g099175,Solyc12g099180,Solyc12g098930,Solyc12g0…
Solyc00g500200	0	3814973	3816034	1	8	60462638-60463636	Trans	2	60462638	6.21801	1	Solyc08g078570
Solyc00g500202	0	3822020	3822677	1	7	66204168-67633913	Trans	8	66204168,67414976	6.64724	217	Solyc07g064110,Solyc07g064100,Solyc07g064120,Solyc07g064130,Solyc07g064160,Solyc07g064170,Solyc07g064180,Solyc07g064200,Solyc07g064210,Solyc07g064220,Solyc07g064250,Solyc07g064260,Solyc07g064270,Solyc07g064290,Solyc07g064310,Solyc07g064320,Solyc07g064340,Solyc07g064350,Solyc07g064360,Solyc07g064380,Solyc07g064400,Solyc07g064410,Solyc07g064430,Solyc07g064440,Solyc07g064450,Solyc07g064470,Solyc07g0…
Solyc00g500202	0	3822020	3822677	2	8	56089979-56093538	Trans	2	56089979	6.28001	1	Solyc08g068920
Solyc00g500216	0	3903221	3906030	1	10	2909009-7459681	Trans	399	3723344	17.3516	225	Solyc10g009010,Solyc10g009020,Solyc10g009030,Solyc10g009040,Solyc10g009050,Solyc10g009060,Solyc10g009070,Solyc10g009090,Solyc10g009110,Solyc10g009140,Solyc10g009150,Solyc10g009160,Solyc10g009180,Solyc10g009230,Solyc10g009240,Solyc10g009250,Solyc10g009260,Solyc10g009270,Solyc10g009290,Solyc10g009310,Solyc10g009320,Solyc10g009330,Solyc10g009340,Solyc10g009350,Solyc10g009360,Solyc10g009380,Solyc10g0…
Solyc00g500216	0	3903221	3906030	2	10	8328497-8498340	Trans	12	8328497,8330814,8427201,8498340	9.90843	9	Solyc10g018520,Solyc10g162700,Solyc10g162710,Solyc10g018550,Solyc10g018560,Solyc10g018530,Solyc10g018540,Solyc10g018590,Solyc10g018600
Solyc00g500216	0	3903221	3906030	3	10	9837507-11844418	Trans	48	11003052	14.3917	50	Solyc10g018770,Solyc10g018773,Solyc10g162930,Solyc10g018780,Solyc10g018790,Solyc10g018810,Solyc10g018813,Solyc10g150109,Solyc10g162770,Solyc10g160010,Solyc10g160550,Solyc10g160020,Solyc10g160560,Solyc10g018850,Solyc10g160600,Solyc10g160580,Solyc10g160570,Solyc10g160590,Solyc10g160610,Solyc10g018860,Solyc10g160620,Solyc10g018880,Solyc10g018900,Solyc10g018905,Solyc10g018920,Solyc10g018930,Solyc10g0…
Solyc00g500216	0	3903221	3906030	4	10	12937378-14439371	Trans	126	13668916,13671046	10.999	19	Solyc10g024330,Solyc10g024340,Solyc10g024337,Solyc10g024350,Solyc10g024360,Solyc10g024365,Solyc10g024370,Solyc10g024380,Solyc10g160400,Solyc10g024383,Solyc10g024430,Solyc10g024440,Solyc10g024460,Solyc10g024470,Solyc10g024480,Solyc10g024490,Solyc10g024320,Solyc10g024410,Solyc10g024420
Solyc00g500216	0	3903221	3906030	5	10	17197088-19025978	Trans	35	17198070,17198620	9.90843	27	Solyc10g037880,Solyc10g037890,Solyc10g037900,Solyc10g037910,Solyc10g037920,Solyc10g037940,Solyc10g037950,Solyc10g037960,Solyc10g037980,Solyc10g037990,Solyc10g160710,Solyc10g160720,Solyc10g038020,Solyc10g038030,Solyc10g038040,Solyc10g038060,Solyc10g038100,Solyc10g160050,Solyc10g160060,Solyc10g038110,Solyc10g038120,Solyc10g038130,Solyc10g037930,Solyc10g038000,Solyc10g160730,Solyc10g038090,Solyc10g0…
Solyc00g500216	0	3903221	3906030	6	10	19902952-21162839	Trans	35	20844196	9.90843	26	Solyc10g038190,Solyc10g039190,Solyc10g150111,Solyc10g039197,Solyc10g039217,Solyc10g160770,Solyc10g039215,Solyc10g039220,Solyc10g039230,Solyc10g039235,Solyc10g039250,Solyc10g039270,Solyc10g039280,Solyc10g039290,Solyc10g039297,Solyc10g039350,Solyc10g150113,Solyc10g039383,Solyc10g039390,Solyc10g160780,Solyc10g039393,Solyc10g039210,Solyc10g039360,Solyc10g160190,Solyc10g039430,Solyc10g039380
Solyc00g500216	0	3903221	3906030	7	10	22398192-22879852	Trans	16	22398192,22876665,22879709	9.90843	4	Solyc10g061940,Solyc10g061955,Solyc10g061960,Solyc10g061950
Solyc00g500216	0	3903221	3906030	8	10	23882722-28062194	Trans	75	23882722	11.7913	55	Solyc10g062180,Solyc10g062200,Solyc10g062210,Solyc10g062220,Solyc10g062230,Solyc10g160840,Solyc10g160850,Solyc10g033560,Solyc10g160860,Solyc10g044440,Solyc10g044443,Solyc10g044447,Solyc10g044480,Solyc10g044510,Solyc10g044520,Solyc10g044530,Solyc10g044535,Solyc10g044550,Solyc10g044560,Solyc10g160870,Solyc10g044580,Solyc10g160880,Solyc10g044585,Solyc10g160210,Solyc10g044640,Solyc10g160890,Solyc10g0…
Solyc00g500216	0	3903221	3906030	9	10	31111779-33940261	Trans	65	33569877	9.98145	41	Solyc10g045190,Solyc10g160930,Solyc10g160920,Solyc10g045220,Solyc10g045230,Solyc10g045240,Solyc10g045310,Solyc10g045320,Solyc10g160940,Solyc10g160430,Solyc10g045370,Solyc10g045420,Solyc10g150117,Solyc10g045440,Solyc10g045450,Solyc10g045453,Solyc10g045480,Solyc10g045490,Solyc10g045500,Solyc10g045510,Solyc10g160440,Solyc10g045580,Solyc10g045585,Solyc10g045590,Solyc10g045600,Solyc10g045610,Solyc10g1…
Solyc00g500216	0	3903221	3906030	10	10	37955623-39632392	Trans	38	37957288,38139676,39213465,39216156,39499168,39563356,39582143	9.90843	41	Solyc10g046970,Solyc10g046990,Solyc10g161090,Solyc10g161100,Solyc10g161110,Solyc10g047030,Solyc10g047040,Solyc10g047080,Solyc10g150120,Solyc10g047100,Solyc10g047110,Solyc10g047140,Solyc10g047150,Solyc10g047160,Solyc10g047170,Solyc10g160090,Solyc10g161150,Solyc10g161140,Solyc10g047200,Solyc10g047210,Solyc10g047220,Solyc10g047230,Solyc10g161160,Solyc10g047310,Solyc10g161170,Solyc10g047320,Solyc10g0…
Solyc00g500216	0	3903221	3906030	11	10	40538432-40653919	Trans	5	40538432,40596438,40653919	8.85574	3	Solyc10g047660,Solyc10g047670,Solyc10g047680
Solyc00g500216	0	3903221	3906030	12	10	41930254-42143968	Trans	11	42138458	9.27577	7	Solyc10g047900,Solyc10g161340,Solyc10g161330,Solyc10g161320,Solyc10g161350,Solyc10g047930,Solyc10g047950
Solyc00g500216	0	3903221	3906030	13	10	43494766-44268061	Trans	30	43619188	10.1847	21	Solyc10g048190,Solyc10g048195,Solyc10g049210,Solyc10g049213,Solyc10g049217,Solyc10g161400,Solyc10g049230,Solyc10g049250,Solyc10g049260,Solyc10g049265,Solyc10g049270,Solyc10g049280,Solyc10g049300,Solyc10g049305,Solyc10g049330,Solyc10g161440,Solyc10g161420,Solyc10g049335,Solyc10g049350,Solyc10g049360,Solyc10g161430
Solyc00g500216	0	3903221	3906030	14	10	45153818-47205019	Trans	210	45895436	10.9753	74	Solyc10g049570,Solyc10g049580,Solyc10g049590,Solyc10g049600,Solyc10g049620,Solyc10g049640,Solyc10g049650,Solyc10g049663,Solyc10g049710,Solyc10g049720,Solyc10g049770,Solyc10g161490,Solyc10g160460,Solyc10g049775,Solyc10g049780,Solyc10g049790,Solyc10g049810,Solyc10g049815,Solyc10g049830,Solyc10g161510,Solyc10g161500,Solyc10g049840,Solyc10g049870,Solyc10g049890,Solyc10g049900,Solyc10g049910,Solyc10g0…
Solyc00g500216	0	3903221	3906030	15	10	48519493-52391365	Trans	91	51875871	10.0605	119	Solyc10g161790,Solyc10g161800,Solyc10g050430,Solyc10g050440,Solyc10g160360,Solyc10g050450,Solyc10g050457,Solyc10g050460,Solyc10g050470,Solyc10g050490,Solyc10g050500,Solyc10g050510,Solyc10g050530,Solyc10g161820,Solyc10g050550,Solyc10g050560,Solyc10g050570,Solyc10g050580,Solyc10g050590,Solyc10g050600,Solyc10g050610,Solyc10g050620,Solyc10g050630,Solyc10g050640,Solyc10g050700,Solyc10g050710,Solyc10g0…
Solyc00g500216	0	3903221	3906030	16	10	53349350-57464161	Trans	107	53503865,54322833,54995214,54998107	9.90843	274	Solyc10g053970,Solyc10g053980,Solyc10g053990,Solyc10g054010,Solyc10g054015,Solyc10g054040,Solyc10g054050,Solyc10g054060,Solyc10g054070,Solyc10g054080,Solyc10g162040,Solyc10g150135,Solyc11g066203,Solyc10g054130,Solyc10g162050,Solyc10g162060,Solyc10g054160,Solyc10g054135,Solyc10g162070,Solyc10g054170,Solyc10g162080,Solyc10g162110,Solyc10g162100,Solyc10g054190,Solyc10g162840,Solyc10g162850,Solyc10g1…
Solyc00g500238	0	5062854	5063440	1	11	4488402-4665637	Trans	20	4489425	7.02538	17	Solyc11g011390,Solyc11g011400,Solyc11g011410,Solyc11g011415,Solyc11g011430,Solyc11g011440,Solyc11g011450,Solyc11g011460,Solyc11g011480,Solyc11g011495,Solyc11g011500,Solyc11g011510,Solyc11g011530,Solyc11g011380,Solyc11g011420,Solyc11g011470,Solyc11g011490
Solyc00g500250	0	5499555	5502705	1	4	11720167-12104550	Trans	2	12104550	6.30924	20	Solyc04g040160,Solyc04g040140,Solyc04g040130,Solyc04g040120,Solyc04g040115,Solyc04g040090,Solyc04g160450,Solyc04g040050,Solyc04g040053,Solyc04g040057,Solyc04g040020,Solyc04g040010,Solyc04g040000,Solyc04g039980,Solyc04g039970,Solyc04g039960,Solyc04g040170,Solyc04g040110,Solyc04g040040,Solyc04g039950
Solyc00g500251	0	5503541	5505819	1	7	38235545-38236318	Trans	2	38235545,38236318	5.99827	0	NA
Solyc00g500255	0	5536705	5537184	1	8	58352644-58815961	Trans	9	58352644	6.35863	53	Solyc08g076220,Solyc08g076230,Solyc08g076235,Solyc08g076250,Solyc08g076257,Solyc08g160110,Solyc08g076290,Solyc08g076310,Solyc08g076320,Solyc08g076340,Solyc08g076360,Solyc08g076370,Solyc08g076380,Solyc08g076390,Solyc08g076400,Solyc08g076420,Solyc08g076440,Solyc08g076460,Solyc08g076480,Solyc08g076490,Solyc08g076510,Solyc08g076520,Solyc08g076530,Solyc08g076550,Solyc08g076560,Solyc08g076570,Solyc08g0…
Solyc00g500255	0	5536705	5537184	2	8	60085527-61147933	Trans	58	60085527	6.36311	138	Solyc08g078150,Solyc08g078160,Solyc08g078170,Solyc08g078180,Solyc08g078190,Solyc08g078210,Solyc08g078240,Solyc08g078250,Solyc08g078270,Solyc08g078280,Solyc08g078290,Solyc08g078310,Solyc08g078330,Solyc08g078340,Solyc08g078345,Solyc08g078350,Solyc08g078360,Solyc08g078370,Solyc08g078410,Solyc08g078420,Solyc08g078430,Solyc08g078450,Solyc08g078460,Solyc08g078480,Solyc08g078510,Solyc08g078550,Solyc08g0…
Solyc00g500256	0	5538238	5540377	1	7	9769093-9769376	Trans	2	9769093,9769376	5.91901	1	Solyc07g018190
Solyc00g500286	0	6695051	6695836	1	10	3563567-3814321	Trans	28	3723344	7.49815	22	Solyc10g009570,Solyc10g009590,Solyc10g009610,Solyc10g009620,Solyc10g009630,Solyc10g011660,Solyc10g011670,Solyc10g011690,Solyc10g011710,Solyc10g011720,Solyc10g011730,Solyc10g011740,Solyc10g011750,Solyc10g011760,Solyc10g011765,Solyc10g011780,Solyc10g009580,Solyc10g009600,Solyc10g011700,Solyc10g011790,Solyc10g011650,Solyc10g011770
Solyc00g500286	0	6695051	6695836	2	10	6111105-7160601	Trans	3	6111105	6.11317	34	Solyc10g018020,Solyc10g044500,Solyc10g018030,Solyc10g018035,Solyc10g018050,Solyc10g018070,Solyc10g018080,Solyc10g018110,Solyc10g018120,Solyc10g018140,Solyc10g018150,Solyc09g061690,Solyc10g162670,Solyc10g018170,Solyc10g018180,Solyc10g018190,Solyc10g160160,Solyc10g162680,Solyc10g018193,Solyc10g018200,Solyc10g162690,Solyc10g018250,Solyc10g018260,Solyc10g018280,Solyc10g018290,Solyc10g018300,Solyc10g0…
Solyc00g500286	0	6695051	6695836	3	10	50369167-50532979	Trans	2	50369167	6.09528	7	Solyc10g051020,Solyc10g051030,Solyc10g051070,Solyc10g051080,Solyc10g051090,Solyc10g051110,Solyc10g051120
Solyc00g500293	0	6878944	6879601	1	2	33400391-33400972	Trans	3	33400391	7.2225	1	Solyc02g160280
Solyc00g500293	0	6878944	6879601	2	7	66204168-67655556	Trans	14	66204168,67414976	7.27968	219	Solyc07g064110,Solyc07g064100,Solyc07g064120,Solyc07g064130,Solyc07g064160,Solyc07g064170,Solyc07g064180,Solyc07g064200,Solyc07g064210,Solyc07g064220,Solyc07g064250,Solyc07g064260,Solyc07g064270,Solyc07g064290,Solyc07g064310,Solyc07g064320,Solyc07g064340,Solyc07g064350,Solyc07g064360,Solyc07g064380,Solyc07g064400,Solyc07g064410,Solyc07g064430,Solyc07g064440,Solyc07g064450,Solyc07g064470,Solyc07g0…
Solyc00g500293	0	6878944	6879601	3	9	279107-534628	Trans	3	289330	8.06677	38	Solyc09g005360,Solyc09g005370,Solyc09g005390,Solyc09g005400,Solyc09g005410,Solyc09g005420,Solyc09g005425,Solyc09g005430,Solyc09g005450,Solyc09g005470,Solyc09g005480,Solyc09g005490,Solyc09g005500,Solyc09g005510,Solyc09g005520,Solyc09g005530,Solyc09g005540,Solyc09g005547,Solyc09g005560,Solyc09g005570,Solyc09g005580,Solyc09g005590,Solyc09g005610,Solyc09g005630,Solyc09g005690,Solyc09g005710,Solyc09g0…
Solyc00g500313	0	7210988	7211173	1	7	64307527-65315386	Trans	7	65292686,65292728	6.60146	130	Solyc07g056600,Solyc07g160140,Solyc07g056610,Solyc07g056613,Solyc07g056620,Solyc07g056630,Solyc07g056640,Solyc07g056660,Solyc07g056680,Solyc07g056700,Solyc07g056701,Solyc07g056704,Solyc07g056705,Solyc07g056708,Solyc07g061710,Solyc07g061720,Solyc07g061730,Solyc07g061740,Solyc07g061750,Solyc07g061790,Solyc07g061800,Solyc07g061805,Solyc07g061840,Solyc07g061850,Solyc07g061860,Solyc07g061870,Solyc07g0…
Solyc00g500321	0	7328310	7328711	1	11	2309537-2309725	Trans	2	2309725	6.65326	1	Solyc11g008080
Solyc00g500329	0	7368077	7369138	1	8	60462638-60463636	Trans	2	60462638	6.22308	1	Solyc08g078570
Solyc00g500331	0	7375123	7375780	1	7	66204168-67633913	Trans	8	66204168,67414976	6.64724	217	Solyc07g064110,Solyc07g064100,Solyc07g064120,Solyc07g064130,Solyc07g064160,Solyc07g064170,Solyc07g064180,Solyc07g064200,Solyc07g064210,Solyc07g064220,Solyc07g064250,Solyc07g064260,Solyc07g064270,Solyc07g064290,Solyc07g064310,Solyc07g064320,Solyc07g064340,Solyc07g064350,Solyc07g064360,Solyc07g064380,Solyc07g064400,Solyc07g064410,Solyc07g064430,Solyc07g064440,Solyc07g064450,Solyc07g064470,Solyc07g0…
Solyc00g500331	0	7375123	7375780	2	8	56089979-56093538	Trans	2	56089979	6.35586	1	Solyc08g068920
Solyc00g500339	0	7515789	7525561	1	7	66726270-67751850	Trans	6	66726270,66921395,67054975,67335149,67751850	6.21727	152	Solyc07g064940,Solyc07g064960,Solyc07g064980,Solyc07g064990,Solyc07g065000,Solyc07g065020,Solyc07g065030,Solyc07g065040,Solyc07g065050,Solyc07g065060,Solyc07g065070,Solyc07g065090,Solyc07g065110,Solyc07g065130,Solyc07g065150,Solyc07g065160,Solyc07g065170,Solyc07g065180,Solyc07g065190,Solyc07g065200,Solyc07g065220,Solyc07g065230,Solyc07g065240,Solyc07g065250,Solyc07g065270,Solyc07g065275,Solyc07g0…
Solyc00g500339	0	7515789	7525561	2	11	4289388-4554384	Trans	15	4512478	7.26074	31	Solyc11g011210,Solyc11g011220,Solyc11g011230,Solyc11g011240,Solyc11g011260,Solyc11g011270,Solyc11g011280,Solyc11g011290,Solyc11g011320,Solyc11g011340,Solyc11g011360,Solyc11g011370,Solyc11g161600,Solyc11g011377,Solyc11g011390,Solyc11g011400,Solyc11g011410,Solyc11g011415,Solyc11g011430,Solyc11g011440,Solyc11g011450,Solyc11g011460,Solyc11g011200,Solyc11g011300,Solyc11g011310,Solyc11g011330,Solyc11g0…
Solyc00g500340	0	7525833	7526419	1	11	4488402-4665591	Trans	25	4488817	7.2353	17	Solyc11g011390,Solyc11g011400,Solyc11g011410,Solyc11g011415,Solyc11g011430,Solyc11g011440,Solyc11g011450,Solyc11g011460,Solyc11g011480,Solyc11g011495,Solyc11g011500,Solyc11g011510,Solyc11g011530,Solyc11g011380,Solyc11g011420,Solyc11g011470,Solyc11g011490
Solyc00g500343	0	7528846	7529289	1	4	45023100-45024817	Trans	3	45023100	7.46095	1	Solyc04g050190
Solyc00g500373	0	8612096	8614158	1	2	2255666-2290356	Trans	4	2255666	7.06063	2	Solyc02g055470,Solyc02g055460
Solyc00g500373	0	8612096	8614158	2	2	3383806-4551002	Trans	6	4149889	9.77706	19	Solyc02g049080,Solyc02g049090,Solyc02g049100,Solyc02g150118,Solyc02g160110,Solyc02g049108,Solyc02g050170,Solyc02g161240,Solyc02g050195,Solyc02g050200,Solyc02g050210,Solyc02g161280,Solyc02g050265,Solyc02g049070,Solyc02g050180,Solyc02g050240,Solyc02g050260,Solyc02g050267,Solyc02g050280
Solyc00g500373	0	8612096	8614158	3	2	7069811-7649607	Trans	9	7453782	9.50636	7	Solyc02g005210,Solyc02g005280,Solyc02g005300,Solyc02g005305,Solyc02g005320,Solyc02g161620,Solyc02g005310
Solyc00g500373	0	8612096	8614158	4	2	10204364-10230471	Trans	3	10204454	7.16301	1	Solyc02g005603
Solyc00g500373	0	8612096	8614158	5	2	13929177-14674310	Trans	19	14574011	9.01455	23	Solyc02g014090,Solyc02g014110,Solyc02g014130,Solyc02g014140,Solyc02g014170,Solyc02g014220,Solyc02g014230,Solyc02g014250,Solyc02g014280,Solyc02g014290,Solyc02g014300,Solyc02g014310,Solyc02g150105,Solyc02g160480,Solyc02g014340,Solyc02g014360,Solyc02g014115,Solyc02g014150,Solyc02g014180,Solyc02g014190,Solyc02g014240,Solyc02g014320,Solyc02g014350
Solyc00g500373	0	8612096	8614158	6	2	15729069-15755317	Trans	4	15729069	7.57256	1	Solyc02g014520
Solyc00g500373	0	8612096	8614158	7	2	16814147-19787963	Trans	18	17199702	8.79482	35	Solyc02g014720,Solyc02g014730,Solyc02g014740,Solyc02g014750,Solyc02g014773,Solyc02g014780,Solyc02g014790,Solyc02g014820,Solyc02g014830,Solyc02g014840,Solyc02g160320,Solyc02g014860,Solyc02g014870,Solyc02g150108,Solyc02g014874,Solyc02g014878,Solyc02g020870,Solyc02g020900,Solyc02g020920,Solyc02g020930,Solyc02g020940,Solyc02g020970,Solyc02g021000,Solyc02g021010,Solyc02g014770,Solyc02g150107,Solyc02g0…
Solyc00g500373	0	8612096	8614158	8	2	20697943-24456997	Trans	45	24456997	9.27509	109	Solyc02g021240,Solyc02g021250,Solyc02g021270,Solyc02g021290,Solyc02g021330,Solyc02g021340,Solyc02g021350,Solyc02g021365,Solyc02g021366,Solyc02g021390,Solyc02g021410,Solyc02g021430,Solyc02g021440,Solyc02g021450,Solyc02g021480,Solyc02g021490,Solyc02g021520,Solyc02g021560,Solyc02g160620,Solyc02g021600,Solyc02g021630,Solyc02g021640,Solyc02g161490,Solyc02g021670,Solyc02g021685,Solyc02g161500,Solyc02g0…
Solyc00g500373	0	8612096	8614158	9	2	25757382-26189898	Trans	3	25796954	6.82565	21	Solyc02g031920,Solyc02g031930,Solyc02g031940,Solyc02g031950,Solyc02g031960,Solyc02g031970,Solyc02g031990,Solyc02g032000,Solyc02g032010,Solyc02g032020,Solyc02g032030,Solyc02g160770,Solyc02g032050,Solyc02g032060,Solyc02g032090,Solyc02g032100,Solyc02g160780,Solyc02g031910,Solyc02g031980,Solyc02g032120,Solyc02g032040
Solyc00g500373	0	8612096	8614158	10	2	27092075-27109586	Trans	3	27092075	7.1404	2	Solyc02g032450,Solyc02g032480
Solyc00g500373	0	8612096	8614158	11	2	28033675-28141555	Trans	3	28062467	6.83559	9	Solyc02g032870,Solyc02g032875,Solyc02g032877,Solyc02g032910,Solyc02g032930,Solyc02g032950,Solyc02g032860,Solyc02g032940,Solyc02g032960
Solyc00g500373	0	8612096	8614158	12	2	29284379-30501508	Trans	5	29863669	8.97929	50	Solyc02g036370,Solyc02g036390,Solyc02g160330,Solyc02g160940,Solyc02g036420,Solyc02g036430,Solyc02g036440,Solyc02g036460,Solyc02g036480,Solyc02g037490,Solyc02g160950,Solyc02g037550,Solyc02g037590,Solyc08g062275,Solyc02g150116,Solyc02g160200,Solyc02g038640,Solyc02g160960,Solyc02g038650,Solyc02g038660,Solyc02g038680,Solyc02g038690,Solyc02g160340,Solyc02g038700,Solyc02g038720,Solyc02g038727,Solyc02g0…
Solyc01g005000	1	28670	30895	1	11	4597261-4626671	Trans	2	4597261	6.90807	1	Solyc11g011530
Solyc01g005020	1	46201	59605	1	1	29332-4896537	Cis	554	255343	12.4743	451	Solyc01g005000,Solyc01g005010,Solyc01g005040,Solyc01g005050,Solyc01g005060,Solyc01g005080,Solyc01g005100,Solyc01g005120,Solyc01g005130,Solyc01g005140,Solyc01g005160,Solyc01g005170,Solyc01g005180,Solyc01g005220,Solyc01g005240,Solyc01g005250,Solyc01g005253,Solyc01g005257,Solyc01g005280,Solyc01g005290,Solyc01g005310,Solyc01g005320,Solyc01g005330,Solyc01g005340,Solyc01g005350,Solyc01g005370,Solyc01g0…
Solyc01g005020	1	46201	59605	2	1	72879794-73627933	Trans	3	73259092	7.3927	90	Solyc01g080970,Solyc01g080980,Solyc01g080990,Solyc01g081000,Solyc01g081010,Solyc01g081020,Solyc01g081033,Solyc01g081037,Solyc01g081040,Solyc01g081080,Solyc01g081090,Solyc01g081110,Solyc01g081125,Solyc01g081140,Solyc01g081150,Solyc01g081160,Solyc01g081170,Solyc01g081185,Solyc01g081190,Solyc01g081200,Solyc01g081220,Solyc01g081230,Solyc01g081240,Solyc01g081250,Solyc01g081260,Solyc01g081270,Solyc01g0…
Solyc01g005020	1	46201	59605	3	3	20623582-20623587	Trans	2	20623582,20623587	6.6968	1	Solyc03g058460
Solyc01g005020	1	46201	59605	4	9	64319736-64342555	Trans	2	64319736	6.81645	2	Solyc09g082500,Solyc09g082510
Solyc01g005020	1	46201	59605	5	11	51013074-51013092	Trans	2	51013074,51013092	6.6968	1	Solyc11g067250
Solyc01g005030	1	61650	69872	1	1	29332-1133097	Cis	364	61731	63.5183	147	Solyc01g005000,Solyc01g005010,Solyc01g005040,Solyc01g005050,Solyc01g005060,Solyc01g005080,Solyc01g005100,Solyc01g005120,Solyc01g005130,Solyc01g005140,Solyc01g005160,Solyc01g005170,Solyc01g005180,Solyc01g005220,Solyc01g005240,Solyc01g005250,Solyc01g005253,Solyc01g005257,Solyc01g005280,Solyc01g005290,Solyc01g005310,Solyc01g005320,Solyc01g005330,Solyc01g005340,Solyc01g005350,Solyc01g005370,Solyc01g0…
Solyc01g005060	1	74282	76652	1	1	29332-815750	Cis	61	62723	10.4946	112	Solyc01g005000,Solyc01g005010,Solyc01g005040,Solyc01g005050,Solyc01g005060,Solyc01g005080,Solyc01g005100,Solyc01g005120,Solyc01g005130,Solyc01g005140,Solyc01g005160,Solyc01g005170,Solyc01g005180,Solyc01g005220,Solyc01g005240,Solyc01g005250,Solyc01g005253,Solyc01g005257,Solyc01g005280,Solyc01g005290,Solyc01g005310,Solyc01g005320,Solyc01g005330,Solyc01g005340,Solyc01g005350,Solyc01g005370,Solyc01g0…
Solyc01g005080	1	82671	88556	1	1	41117-1376035	Cis	371	192394	8.7568	168	Solyc01g005010,Solyc01g005040,Solyc01g005050,Solyc01g005060,Solyc01g005080,Solyc01g005100,Solyc01g005120,Solyc01g005130,Solyc01g005140,Solyc01g005160,Solyc01g005170,Solyc01g005180,Solyc01g005220,Solyc01g005240,Solyc01g005250,Solyc01g005253,Solyc01g005257,Solyc01g005280,Solyc01g005290,Solyc01g005310,Solyc01g005320,Solyc01g005330,Solyc01g005340,Solyc01g005350,Solyc01g005370,Solyc01g005385,Solyc01g0…
Solyc01g005100	1	106956	112521	1	1	29332-1309536	Cis	404	209054	30.2905	162	Solyc01g005000,Solyc01g005010,Solyc01g005040,Solyc01g005050,Solyc01g005060,Solyc01g005080,Solyc01g005100,Solyc01g005120,Solyc01g005130,Solyc01g005140,Solyc01g005160,Solyc01g005170,Solyc01g005180,Solyc01g005220,Solyc01g005240,Solyc01g005250,Solyc01g005253,Solyc01g005257,Solyc01g005280,Solyc01g005290,Solyc01g005310,Solyc01g005320,Solyc01g005330,Solyc01g005340,Solyc01g005350,Solyc01g005370,Solyc01g0…
Solyc01g005110	1	114504	118362	1	1	29332-1777068	Cis	1690	117424	75.3615	208	Solyc01g005000,Solyc01g005010,Solyc01g005040,Solyc01g005050,Solyc01g005060,Solyc01g005080,Solyc01g005100,Solyc01g005120,Solyc01g005130,Solyc01g005140,Solyc01g005160,Solyc01g005170,Solyc01g005180,Solyc01g005220,Solyc01g005240,Solyc01g005250,Solyc01g005253,Solyc01g005257,Solyc01g005280,Solyc01g005290,Solyc01g005310,Solyc01g005320,Solyc01g005330,Solyc01g005340,Solyc01g005350,Solyc01g005370,Solyc01g0…
Solyc01g005110	1	114504	118362	2	1	3940446-3940518	Trans	3	3940446	16.0072	1	Solyc01g009700
Solyc01g005110	1	114504	118362	3	3	63674108-63674110	Trans	2	63674108,63674110	7.4045	0	NA
Solyc01g005110	1	114504	118362	4	4	2895492-2895494	Trans	2	2895492,2895494	6.62178	0	NA
Solyc01g005110	1	114504	118362	5	4	55140863-55230539	Trans	2	55140863	9.09263	11	Solyc04g064620,Solyc04g064640,Solyc04g064660,Solyc04g064670,Solyc04g064690,Solyc04g064710,Solyc04g064720,Solyc04g064730,Solyc04g064630,Solyc04g064650,Solyc04g064700
Solyc01g005110	1	114504	118362	6	7	62020232-62693036	Trans	3	62020232	14.7529	77	Solyc07g053660,Solyc07g053670,Solyc07g053690,Solyc07g053700,Solyc07g053720,Solyc07g053735,Solyc07g053740,Solyc07g053750,Solyc07g053760,Solyc07g053770,Solyc07g053780,Solyc07g053790,Solyc07g053810,Solyc07g053820,Solyc07g053830,Solyc07g053840,Solyc07g053870,Solyc07g053890,Solyc07g053900,Solyc07g053930,Solyc07g053940,Solyc07g053950,Solyc07g053960,Solyc07g053980,Solyc07g053990,Solyc07g054010,Solyc07g0…
Solyc01g005110	1	114504	118362	7	8	61753057-61772913	Trans	2	61753057,61772913	6.62178	3	Solyc08g080320,Solyc08g080340,Solyc08g080360
Solyc01g005110	1	114504	118362	8	11	48441167-48478685	Trans	2	48441167	6.62178	2	Solyc11g065100,Solyc11g065110
Solyc01g005110	1	114504	118362	9	12	29003189-29003190	Trans	2	29003189,29003190	6.62178	0	NA
Solyc01g005110	1	114504	118362	10	12	60973771-61065720	Trans	2	60973771	5.96277	1	Solyc12g049612
Solyc01g005120	1	119339	122563	1	1	119957-822343	Cis	61	255500	8.20896	101	Solyc01g005120,Solyc01g005130,Solyc01g005140,Solyc01g005160,Solyc01g005170,Solyc01g005180,Solyc01g005220,Solyc01g005240,Solyc01g005250,Solyc01g005253,Solyc01g005257,Solyc01g005280,Solyc01g005290,Solyc01g005310,Solyc01g005320,Solyc01g005330,Solyc01g005340,Solyc01g005350,Solyc01g005370,Solyc01g005385,Solyc01g005390,Solyc01g005410,Solyc01g005420,Solyc01g005430,Solyc01g005440,Solyc01g005450,Solyc01g0…
Solyc01g005130	1	139307	140528	1	1	111817-1128278	Cis	8	168735	8.81901	136	Solyc01g005100,Solyc01g005120,Solyc01g005130,Solyc01g005140,Solyc01g005160,Solyc01g005170,Solyc01g005180,Solyc01g005220,Solyc01g005240,Solyc01g005250,Solyc01g005253,Solyc01g005257,Solyc01g005280,Solyc01g005290,Solyc01g005310,Solyc01g005320,Solyc01g005330,Solyc01g005340,Solyc01g005350,Solyc01g005370,Solyc01g005385,Solyc01g005390,Solyc01g005410,Solyc01g005420,Solyc01g005430,Solyc01g005440,Solyc01g0…
Solyc01g005140	1	141845	143966	1	1	41117-1045385	Cis	180	139426	11.4795	137	Solyc01g005010,Solyc01g005040,Solyc01g005050,Solyc01g005060,Solyc01g005080,Solyc01g005100,Solyc01g005120,Solyc01g005130,Solyc01g005140,Solyc01g005160,Solyc01g005170,Solyc01g005180,Solyc01g005220,Solyc01g005240,Solyc01g005250,Solyc01g005253,Solyc01g005257,Solyc01g005280,Solyc01g005290,Solyc01g005310,Solyc01g005320,Solyc01g005330,Solyc01g005340,Solyc01g005350,Solyc01g005370,Solyc01g005385,Solyc01g0…
Solyc01g005180	1	161636	161911	1	1	1260605-1384658	Trans	2	1384658	6.0428	13	Solyc01g006670,Solyc01g006680,Solyc01g006710,Solyc01g006720,Solyc01g006740,Solyc01g006750,Solyc01g006760,Solyc01g006780,Solyc01g006810,Solyc01g006660,Solyc01g006700,Solyc01g006770,Solyc01g006800
Solyc01g005210	1	157812	183358	1	1	29332-1133103	Cis	394	140360	18.1044	147	Solyc01g005000,Solyc01g005010,Solyc01g005040,Solyc01g005050,Solyc01g005060,Solyc01g005080,Solyc01g005100,Solyc01g005120,Solyc01g005130,Solyc01g005140,Solyc01g005160,Solyc01g005170,Solyc01g005180,Solyc01g005220,Solyc01g005240,Solyc01g005250,Solyc01g005253,Solyc01g005257,Solyc01g005280,Solyc01g005290,Solyc01g005310,Solyc01g005320,Solyc01g005330,Solyc01g005340,Solyc01g005350,Solyc01g005370,Solyc01g0…
Solyc01g005210	1	157812	183358	2	7	375835-502691	Trans	5	502691	7.38042	15	Solyc07g005500,Solyc07g005510,Solyc07g005520,Solyc07g005540,Solyc07g005550,Solyc07g005560,Solyc07g005580,Solyc07g005590,Solyc07g005620,Solyc07g005630,Solyc07g005640,Solyc07g005480,Solyc07g005530,Solyc07g005570,Solyc07g005600
Solyc01g005220	1	187605	194678	1	1	29332-1311281	Cis	478	140360	21.0953	163	Solyc01g005000,Solyc01g005010,Solyc01g005040,Solyc01g005050,Solyc01g005060,Solyc01g005080,Solyc01g005100,Solyc01g005120,Solyc01g005130,Solyc01g005140,Solyc01g005160,Solyc01g005170,Solyc01g005180,Solyc01g005220,Solyc01g005240,Solyc01g005250,Solyc01g005253,Solyc01g005257,Solyc01g005280,Solyc01g005290,Solyc01g005310,Solyc01g005320,Solyc01g005330,Solyc01g005340,Solyc01g005350,Solyc01g005370,Solyc01g0…
Solyc01g005220	1	187605	194678	2	5	63349661-63372733	Trans	3	63370785	7.58073	4	Solyc05g053950,Solyc05g053980,Solyc05g053970,Solyc05g053960
Solyc01g005250	1	205276	209222	1	1	29332-1309536	Cis	383	192394	31.7694	162	Solyc01g005000,Solyc01g005010,Solyc01g005040,Solyc01g005050,Solyc01g005060,Solyc01g005080,Solyc01g005100,Solyc01g005120,Solyc01g005130,Solyc01g005140,Solyc01g005160,Solyc01g005170,Solyc01g005180,Solyc01g005220,Solyc01g005240,Solyc01g005250,Solyc01g005253,Solyc01g005257,Solyc01g005280,Solyc01g005290,Solyc01g005310,Solyc01g005320,Solyc01g005330,Solyc01g005340,Solyc01g005350,Solyc01g005370,Solyc01g0…
Solyc01g005257	1	213990	217456	1	1	29332-1855898	Cis	454	256072	32.8065	215	Solyc01g005000,Solyc01g005010,Solyc01g005040,Solyc01g005050,Solyc01g005060,Solyc01g005080,Solyc01g005100,Solyc01g005120,Solyc01g005130,Solyc01g005140,Solyc01g005160,Solyc01g005170,Solyc01g005180,Solyc01g005220,Solyc01g005240,Solyc01g005250,Solyc01g005253,Solyc01g005257,Solyc01g005280,Solyc01g005290,Solyc01g005310,Solyc01g005320,Solyc01g005330,Solyc01g005340,Solyc01g005350,Solyc01g005370,Solyc01g0…
Solyc01g005257	1	213990	217456	2	8	25908804-25908846	Trans	2	25908804	7.02095	1	Solyc08g041690
Solyc01g005290	1	222994	225658	1	1	29332-1292140	Cis	373	280061	17.6599	161	Solyc01g005000,Solyc01g005010,Solyc01g005040,Solyc01g005050,Solyc01g005060,Solyc01g005080,Solyc01g005100,Solyc01g005120,Solyc01g005130,Solyc01g005140,Solyc01g005160,Solyc01g005170,Solyc01g005180,Solyc01g005220,Solyc01g005240,Solyc01g005250,Solyc01g005253,Solyc01g005257,Solyc01g005280,Solyc01g005290,Solyc01g005310,Solyc01g005320,Solyc01g005330,Solyc01g005340,Solyc01g005350,Solyc01g005370,Solyc01g0…
Solyc01g005330	1	246265	251052	1	1	30487-1398813	Cis	1212	1313536	17.9694	171	Solyc01g005000,Solyc01g005010,Solyc01g005040,Solyc01g005050,Solyc01g005060,Solyc01g005080,Solyc01g005100,Solyc01g005120,Solyc01g005130,Solyc01g005140,Solyc01g005160,Solyc01g005170,Solyc01g005180,Solyc01g005220,Solyc01g005240,Solyc01g005250,Solyc01g005253,Solyc01g005257,Solyc01g005280,Solyc01g005290,Solyc01g005310,Solyc01g005320,Solyc01g005330,Solyc01g005340,Solyc01g005350,Solyc01g005370,Solyc01g0…
Solyc01g005330	1	246265	251052	2	1	3940446-3940518	Trans	3	3940518	16.3389	1	Solyc01g009700
Solyc01g005330	1	246265	251052	3	3	63674108-63674110	Trans	2	63674108,63674110	9.19286	0	NA
Solyc01g005330	1	246265	251052	4	4	2895492-2895494	Trans	2	2895492,2895494	7.36593	0	NA
Solyc01g005330	1	246265	251052	5	7	62020232-62693036	Trans	3	62020232	15.3022	77	Solyc07g053660,Solyc07g053670,Solyc07g053690,Solyc07g053700,Solyc07g053720,Solyc07g053735,Solyc07g053740,Solyc07g053750,Solyc07g053760,Solyc07g053770,Solyc07g053780,Solyc07g053790,Solyc07g053810,Solyc07g053820,Solyc07g053830,Solyc07g053840,Solyc07g053870,Solyc07g053890,Solyc07g053900,Solyc07g053930,Solyc07g053940,Solyc07g053950,Solyc07g053960,Solyc07g053980,Solyc07g053990,Solyc07g054010,Solyc07g0…
Solyc01g005330	1	246265	251052	6	8	61753057-61772913	Trans	2	61753057,61772913	7.36593	3	Solyc08g080320,Solyc08g080340,Solyc08g080360
Solyc01g005330	1	246265	251052	7	8	62834428-63947741	Trans	3	62834428	7.88667	157	Solyc08g081750,Solyc08g081760,Solyc08g081765,Solyc08g081770,Solyc08g081780,Solyc08g081800,Solyc08g081810,Solyc08g081830,Solyc08g081840,Solyc08g081850,Solyc08g081860,Solyc08g081870,Solyc08g081880,Solyc08g081890,Solyc08g081900,Solyc08g081910,Solyc08g081920,Solyc08g081930,Solyc08g081940,Solyc08g081945,Solyc08g081960,Solyc08g081970,Solyc08g160370,Solyc08g081980,Solyc08g082000,Solyc08g082020,Solyc08g0…
Solyc01g005330	1	246265	251052	8	11	48441167-48478685	Trans	2	48441167	7.36593	2	Solyc11g065100,Solyc11g065110
Solyc01g005330	1	246265	251052	9	12	29003189-29003190	Trans	2	29003189,29003190	7.36593	0	NA
Solyc01g005340	1	255052	259718	1	1	205449-1288675	Cis	10	542263	8.4133	139	Solyc01g005240,Solyc01g005250,Solyc01g005253,Solyc01g005257,Solyc01g005280,Solyc01g005290,Solyc01g005310,Solyc01g005320,Solyc01g005330,Solyc01g005340,Solyc01g005350,Solyc01g005370,Solyc01g005385,Solyc01g005390,Solyc01g005410,Solyc01g005420,Solyc01g005430,Solyc01g005440,Solyc01g005450,Solyc01g005460,Solyc01g005470,Solyc01g005480,Solyc01g005490,Solyc01g005500,Solyc01g005520,Solyc01g005530,Solyc01g1…
Solyc01g005340	1	255052	259718	2	1	37898166-37898993	Trans	2	37898993	6.8689	0	NA
Solyc01g005340	1	255052	259718	3	1	78932087-78977209	Trans	3	78977209	9.72416	7	Solyc01g095400,Solyc01g095410,Solyc01g095430,Solyc01g095440,Solyc01g095450,Solyc01g095460,Solyc01g095420
Solyc01g005340	1	255052	259718	4	1	79982018-79982019	Trans	2	79982018,79982019	6.16983	0	NA
Solyc01g005340	1	255052	259718	5	1	83097415-85247093	Trans	8	83948589	9.61344	253	Solyc01g100920,Solyc01g100930,Solyc01g100940,Solyc01g100970,Solyc01g100980,Solyc01g100990,Solyc01g101000,Solyc01g101010,Solyc01g101015,Solyc01g101030,Solyc01g101040,Solyc01g101050,Solyc01g101060,Solyc01g101100,Solyc01g101110,Solyc01g101130,Solyc01g101150,Solyc01g101160,Solyc01g101170,Solyc01g101190,Solyc01g101195,Solyc01g101210,Solyc01g101220,Solyc01g101240,Solyc01g101250,Solyc01g101260,Solyc01g1…
Solyc01g005340	1	255052	259718	6	1	89143327-89143330	Trans	2	89143327,89143330	7.6058	1	Solyc01g109980
Solyc01g005340	1	255052	259718	7	2	27051862-27809042	Trans	2	27051862	8.31831	31	Solyc02g032450,Solyc02g032490,Solyc02g032510,Solyc02g032520,Solyc02g032553,Solyc02g032550,Solyc02g032555,Solyc02g160830,Solyc02g032560,Solyc00g036968,Solyc02g032570,Solyc02g032585,Solyc02g032590,Solyc02g032600,Solyc02g032620,Solyc02g032630,Solyc02g032670,Solyc02g032710,Solyc02g032680,Solyc02g032690,Solyc02g066860,Solyc02g032730,Solyc02g032740,Solyc02g032770,Solyc02g032480,Solyc02g160840,Solyc02g0…
Solyc01g005340	1	255052	259718	8	2	33632060-33877089	Trans	8	33641939	7.81006	27	Solyc02g063510,Solyc02g063520,Solyc02g063544,Solyc02g160100,Solyc02g160210,Solyc02g063527,Solyc02g063540,Solyc02g063543,Solyc02g063547,Solyc02g064570,Solyc02g064620,Solyc02g064640,Solyc02g064650,Solyc02g064660,Solyc02g064670,Solyc02g064690,Solyc02g064700,Solyc02g064720,Solyc02g064730,Solyc02g064740,Solyc02g064750,Solyc02g063523,Solyc02g064560,Solyc02g064580,Solyc02g064590,Solyc02g064630,Solyc02g0…
Solyc01g005340	1	255052	259718	9	2	38564335-38717660	Trans	4	38564335,38564336	9.33535	18	Solyc02g071060,Solyc02g071070,Solyc02g071080,Solyc02g071090,Solyc02g071100,Solyc02g071110,Solyc02g071130,Solyc02g071140,Solyc02g071150,Solyc02g071170,Solyc02g071190,Solyc02g071200,Solyc02g071220,Solyc02g071120,Solyc02g071180,Solyc02g071210,Solyc02g071240,Solyc02g071160
Solyc01g005340	1	255052	259718	10	2	39669593-40345992	Trans	4	40345992	9.50361	87	Solyc02g072470,Solyc02g072490,Solyc02g072510,Solyc02g072520,Solyc02g072530,Solyc02g072540,Solyc02g072550,Solyc02g072560,Solyc02g072570,Solyc02g160120,Solyc02g073570,Solyc02g076630,Solyc02g076640,Solyc02g076650,Solyc02g076680,Solyc02g076690,Solyc02g076700,Solyc02g076710,Solyc02g076720,Solyc02g076730,Solyc02g076740,Solyc02g076760,Solyc02g076770,Solyc02g076800,Solyc02g076810,Solyc02g076830,Solyc02g0…
Solyc01g005340	1	255052	259718	11	2	44179464-46637082	Trans	7	44179464,46381530	9.45817	335	Solyc02g082480,Solyc02g082500,Solyc02g082510,Solyc02g082520,Solyc02g082560,Solyc02g082570,Solyc02g082590,Solyc02g082600,Solyc02g082610,Solyc02g082633,Solyc02g082635,Solyc02g082670,Solyc02g082680,Solyc02g082700,Solyc02g082710,Solyc02g082725,Solyc02g082730,Solyc02g082737,Solyc02g082740,Solyc02g082750,Solyc02g082760,Solyc02g150135,Solyc02g082770,Solyc02g082775,Solyc02g082780,Solyc02g082810,Solyc02g0…
Solyc01g005340	1	255052	259718	12	3	1148686-1736535	Trans	3	1148697	7.86099	66	Solyc03g006540,Solyc03g006545,Solyc03g006560,Solyc03g006590,Solyc03g006600,Solyc03g006620,Solyc03g006630,Solyc03g006640,Solyc03g006650,Solyc03g006670,Solyc03g006690,Solyc03g006700,Solyc03g006710,Solyc03g006712,Solyc03g006714,Solyc03g006716,Solyc03g006718,Solyc03g006720,Solyc03g006730,Solyc03g006740,Solyc03g006750,Solyc03g006760,Solyc03g006780,Solyc03g006800,Solyc03g006810,Solyc03g006820,Solyc03g0…
Solyc01g005340	1	255052	259718	13	3	53281289-53668714	Trans	4	53591730,53592575	9.0882	13	Solyc03g096545,Solyc03g096600,Solyc03g096610,Solyc03g096630,Solyc03g096640,Solyc03g096650,Solyc03g096660,Solyc03g096670,Solyc03g096680,Solyc03g096700,Solyc03g096710,Solyc03g096730,Solyc03g096620
Solyc01g005340	1	255052	259718	14	4	51038481-51038482	Trans	2	51038481,51038482	9.45817	1	Solyc04g053145
Solyc01g005340	1	255052	259718	15	4	60564010-60564011	Trans	2	60564010,60564011	9.45817	0	NA
Solyc01g005340	1	255052	259718	16	5	64484177-64484178	Trans	2	64484177,64484178	7.66075	1	Solyc05g055450
Solyc01g005340	1	255052	259718	17	6	26903292-27664873	Trans	2	26903292	9.45817	12	Solyc06g043210,Solyc06g043160,Solyc06g043150,Solyc06g043120,Solyc06g043110,Solyc06g150110,Solyc06g150111,Solyc06g043070,Solyc06g043060,Solyc06g043065,Solyc06g160700,Solyc06g043140
Solyc01g005340	1	255052	259718	18	6	42019394-42019398	Trans	2	42019394,42019398	9.45817	1	Solyc06g071990
Solyc01g005340	1	255052	259718	19	7	23234715-23234741	Trans	2	23234741	9.45817	0	NA
Solyc01g005340	1	255052	259718	20	7	58295597-58598844	Trans	4	58598844	9.75792	27	Solyc07g045320,Solyc07g045330,Solyc07g045350,Solyc07g045353,Solyc07g045380,Solyc07g045390,Solyc07g045420,Solyc07g045440,Solyc07g045450,Solyc07g045460,Solyc07g045480,Solyc07g045490,Solyc07g045500,Solyc07g045510,Solyc07g045530,Solyc07g045540,Solyc07g045560,Solyc07g045565,Solyc07g045570,Solyc07g045580,Solyc07g045310,Solyc07g045370,Solyc07g160300,Solyc07g045410,Solyc07g160250,Solyc07g045470,Solyc07g0…
Solyc01g005340	1	255052	259718	21	7	64161691-64161694	Trans	2	64161691,64161694	7.61439	1	Solyc07g056370
Solyc01g005340	1	255052	259718	22	7	66160711-66718333	Trans	3	66718333	9.73512	86	Solyc07g064040,Solyc07g064050,Solyc07g064060,Solyc07g064070,Solyc07g064110,Solyc07g064100,Solyc07g064120,Solyc07g064130,Solyc07g064160,Solyc07g064170,Solyc07g064180,Solyc07g064200,Solyc07g064210,Solyc07g064220,Solyc07g064250,Solyc07g064260,Solyc07g064270,Solyc07g064290,Solyc07g064310,Solyc07g064320,Solyc07g064340,Solyc07g064350,Solyc07g064360,Solyc07g064380,Solyc07g064400,Solyc07g064410,Solyc07g0…
Solyc01g005340	1	255052	259718	23	8	3116217-3116279	Trans	2	3116217	7.97281	1	Solyc08g013730
Solyc01g005340	1	255052	259718	24	8	34731718-34884492	Trans	4	34884492	7.1698	2	Solyc08g160270,Solyc08g021790
Solyc01g005340	1	255052	259718	25	8	59981726-60027556	Trans	2	60027556	9.45817	8	Solyc08g078000,Solyc08g078020,Solyc08g078030,Solyc08g078040,Solyc08g078060,Solyc08g078070,Solyc08g077990,Solyc08g078010
Solyc01g005340	1	255052	259718	26	8	63056228-63563638	Trans	5	63287031	9.45817	73	Solyc08g082020,Solyc08g082050,Solyc08g082060,Solyc08g082070,Solyc08g082080,Solyc08g082090,Solyc08g082100,Solyc08g082110,Solyc08g082120,Solyc08g082130,Solyc08g082150,Solyc08g082160,Solyc08g150147,Solyc08g082170,Solyc08g082180,Solyc08g082190,Solyc08g082200,Solyc08g082210,Solyc08g082230,Solyc08g082240,Solyc08g082260,Solyc08g082280,Solyc08g082300,Solyc08g082320,Solyc08g082330,Solyc08g150148,Solyc08g0…
Solyc01g005340	1	255052	259718	27	9	62975501-62975502	Trans	2	62975501,62975502	6.76422	1	Solyc09g074950
Solyc01g005340	1	255052	259718	28	9	68058873-68318445	Trans	3	68058873	7.84043	32	Solyc09g098115,Solyc09g098120,Solyc09g098130,Solyc09g098160,Solyc09g098170,Solyc09g098180,Solyc09g098190,Solyc09g098220,Solyc09g098280,Solyc09g098290,Solyc09g098300,Solyc09g098310,Solyc09g098320,Solyc09g098330,Solyc09g098350,Solyc09g098360,Solyc09g098380,Solyc09g098390,Solyc09g098400,Solyc09g098410,Solyc09g098420,Solyc09g098425,Solyc09g098440,Solyc09g098140,Solyc09g098150,Solyc09g098210,Solyc09g0…
Solyc01g005340	1	255052	259718	29	10	60132659-60132663	Trans	2	60132659	6.58791	1	Solyc10g079470
Solyc01g005340	1	255052	259718	30	10	62352350-63004238	Trans	2	63004238	9.45817	85	Solyc10g083350,Solyc10g083360,Solyc10g083370,Solyc10g083380,Solyc10g083390,Solyc10g083395,Solyc10g083400,Solyc10g083410,Solyc10g083420,Solyc10g083430,Solyc10g083450,Solyc10g083460,Solyc10g083470,Solyc10g083490,Solyc10g083510,Solyc10g083520,Solyc10g083530,Solyc10g083550,Solyc10g083560,Solyc10g083580,Solyc10g083600,Solyc10g083620,Solyc10g083640,Solyc10g083650,Solyc10g083670,Solyc10g083690,Solyc10g0…
Solyc01g005340	1	255052	259718	31	11	1435155-1435160	Trans	2	1435155	9.45817	0	NA
Solyc01g005340	1	255052	259718	32	11	53347208-54355569	Trans	4	53347208,53347225	9.29251	145	Solyc11g071990,Solyc11g072000,Solyc11g072010,Solyc11g072020,Solyc11g072030,Solyc11g072050,Solyc11g072060,Solyc11g072070,Solyc11g072080,Solyc11g072090,Solyc11g072100,Solyc11g072110,Solyc11g072120,Solyc11g072130,Solyc11g072140,Solyc11g072150,Solyc11g072160,Solyc11g072170,Solyc11g072180,Solyc11g072190,Solyc11g072210,Solyc11g072230,Solyc11g072240,Solyc11g072260,Solyc11g072270,Solyc11g072290,Solyc11g0…
Solyc01g005340	1	255052	259718	33	12	3858035-5103995	Trans	6	4708122,4708124	9.47185	135	Solyc12g010930,Solyc12g010940,Solyc12g010960,Solyc12g010980,Solyc12g010990,Solyc12g161350,Solyc12g011010,Solyc12g011020,Solyc12g011023,Solyc12g011027,Solyc12g011030,Solyc12g011037,Solyc12g011060,Solyc12g011070,Solyc12g011080,Solyc12g011090,Solyc12g011100,Solyc12g011110,Solyc12g011120,Solyc12g011140,Solyc12g011150,Solyc12g011160,Solyc12g011170,Solyc12g011180,Solyc12g011200,Solyc12g011210,Solyc12g0…
Solyc01g005340	1	255052	259718	34	12	6359114-6360916	Trans	2	6359114	7.49357	1	Solyc12g016190
Solyc01g005340	1	255052	259718	35	12	65039277-65282650	Trans	4	65282650	9.45817	40	Solyc12g096710,Solyc12g096740,Solyc12g096750,Solyc12g096760,Solyc12g096770,Solyc12g096780,Solyc12g096790,Solyc12g096800,Solyc12g096820,Solyc12g096830,Solyc12g096840,Solyc12g162580,Solyc12g096870,Solyc12g096890,Solyc12g096900,Solyc12g096910,Solyc12g096930,Solyc12g096940,Solyc12g096960,Solyc12g096970,Solyc12g096980,Solyc12g096990,Solyc12g097000,Solyc12g097010,Solyc12g097020,Solyc12g097040,Solyc12g0…
Solyc01g005370	1	274225	275151	1	1	225060-676689	Cis	41	274561	17.5546	72	Solyc01g005290,Solyc01g005310,Solyc01g005320,Solyc01g005330,Solyc01g005340,Solyc01g005350,Solyc01g005370,Solyc01g005385,Solyc01g005390,Solyc01g005410,Solyc01g005420,Solyc01g005430,Solyc01g005440,Solyc01g005450,Solyc01g005460,Solyc01g005470,Solyc01g005480,Solyc01g005490,Solyc01g005500,Solyc01g005520,Solyc01g005530,Solyc01g160070,Solyc01g005550,Solyc01g005570,Solyc01g005580,Solyc01g005590,Solyc01g0…
Solyc01g005380	1	278417	279981	1	1	29332-1256754	Cis	458	224828	20.7171	157	Solyc01g005000,Solyc01g005010,Solyc01g005040,Solyc01g005050,Solyc01g005060,Solyc01g005080,Solyc01g005100,Solyc01g005120,Solyc01g005130,Solyc01g005140,Solyc01g005160,Solyc01g005170,Solyc01g005180,Solyc01g005220,Solyc01g005240,Solyc01g005250,Solyc01g005253,Solyc01g005257,Solyc01g005280,Solyc01g005290,Solyc01g005310,Solyc01g005320,Solyc01g005330,Solyc01g005340,Solyc01g005350,Solyc01g005370,Solyc01g0…
Solyc01g005385	1	275706	278157	1	1	29332-1257303	Cis	439	257130	20.9252	157	Solyc01g005000,Solyc01g005010,Solyc01g005040,Solyc01g005050,Solyc01g005060,Solyc01g005080,Solyc01g005100,Solyc01g005120,Solyc01g005130,Solyc01g005140,Solyc01g005160,Solyc01g005170,Solyc01g005180,Solyc01g005220,Solyc01g005240,Solyc01g005250,Solyc01g005253,Solyc01g005257,Solyc01g005280,Solyc01g005290,Solyc01g005310,Solyc01g005320,Solyc01g005330,Solyc01g005340,Solyc01g005350,Solyc01g005370,Solyc01g0…
Solyc01g005385	1	275706	278157	2	5	36376891-36399793	Trans	2	36399793	6.25735	1	Solyc05g025750
Solyc01g005390	1	290027	291960	1	1	29332-1129659	Cis	358	250798	15.3278	146	Solyc01g005000,Solyc01g005010,Solyc01g005040,Solyc01g005050,Solyc01g005060,Solyc01g005080,Solyc01g005100,Solyc01g005120,Solyc01g005130,Solyc01g005140,Solyc01g005160,Solyc01g005170,Solyc01g005180,Solyc01g005220,Solyc01g005240,Solyc01g005250,Solyc01g005253,Solyc01g005257,Solyc01g005280,Solyc01g005290,Solyc01g005310,Solyc01g005320,Solyc01g005330,Solyc01g005340,Solyc01g005350,Solyc01g005370,Solyc01g0…
Solyc01g005430	1	312643	317544	1	1	61025-414171	Cis	39	316340	13.3419	52	Solyc01g005040,Solyc01g005050,Solyc01g005060,Solyc01g005080,Solyc01g005100,Solyc01g005120,Solyc01g005130,Solyc01g005140,Solyc01g005160,Solyc01g005170,Solyc01g005180,Solyc01g005220,Solyc01g005240,Solyc01g005250,Solyc01g005253,Solyc01g005257,Solyc01g005280,Solyc01g005290,Solyc01g005310,Solyc01g005320,Solyc01g005330,Solyc01g005340,Solyc01g005350,Solyc01g005370,Solyc01g005385,Solyc01g005390,Solyc01g0…
Solyc01g005430	1	312643	317544	2	12	1577524-1615845	Trans	2	1577524	6.54714	5	Solyc12g007130,Solyc12g007140,Solyc12g007150,Solyc12g007160,Solyc12g007170
Solyc01g005440	1	322878	326403	1	1	323187-1125407	Cis	211	885762	7.55438	105	Solyc01g005440,Solyc01g005450,Solyc01g005460,Solyc01g005470,Solyc01g005480,Solyc01g005490,Solyc01g005500,Solyc01g005520,Solyc01g005530,Solyc01g160070,Solyc01g005550,Solyc01g005570,Solyc01g005580,Solyc01g005590,Solyc01g005600,Solyc01g005620,Solyc01g005630,Solyc01g005640,Solyc01g005650,Solyc01g005660,Solyc01g005670,Solyc01g005680,Solyc01g005710,Solyc01g005730,Solyc01g005750,Solyc01g005770,Solyc01g1…
Solyc01g005440	1	322878	326403	2	3	61865046-61866553	Trans	2	61866553	6.17422	1	Solyc03g118530
Solyc01g005440	1	322878	326403	3	5	45469046-45475562	Trans	4	45475121	7.19975	0	NA
Solyc01g005440	1	322878	326403	4	6	46261547-47225625	Trans	6	46959363	6.26496	142	Solyc06g083150,Solyc06g083160,Solyc06g083170,Solyc06g083190,Solyc06g083200,Solyc06g083220,Solyc06g083230,Solyc06g083240,Solyc06g083260,Solyc06g083270,Solyc06g083290,Solyc06g083300,Solyc06g083310,Solyc06g083320,Solyc06g083340,Solyc06g083350,Solyc06g083360,Solyc06g083380,Solyc06g083390,Solyc06g083410,Solyc06g150138,Solyc06g083440,Solyc06g083450,Solyc06g083470,Solyc06g083500,Solyc06g083505,Solyc06g0…
Solyc01g005440	1	322878	326403	5	8	1989542-3212094	Trans	11	3212052,3212094	7.12113	142	Solyc08g007420,Solyc08g007430,Solyc08g150103,Solyc08g007440,Solyc08g007450,Solyc08g007460,Solyc08g007480,Solyc08g007490,Solyc08g007500,Solyc08g007510,Solyc08g007520,Solyc08g007550,Solyc08g007580,Solyc08g007590,Solyc08g007600,Solyc08g007610,Solyc08g007630,Solyc08g007640,Solyc08g007650,Solyc08g007660,Solyc08g007680,Solyc08g007690,Solyc08g007710,Solyc08g007715,Solyc08g007760,Solyc08g007780,Solyc08g0…
Solyc01g005440	1	322878	326403	6	8	4732139-4823811	Trans	2	4732139,4823811	6.58153	7	Solyc08g161430,Solyc08g014610,Solyc08g014616,Solyc08g014618,Solyc08g015630,Solyc08g014600,Solyc08g015620
Solyc01g005440	1	322878	326403	7	8	46450198-47751921	Trans	6	47750652	7.12113	58	Solyc08g061270,Solyc08g150122,Solyc08g061275,Solyc08g061320,Solyc08g061340,Solyc08g061350,Solyc08g061360,Solyc08g061370,Solyc08g061380,Solyc08g061390,Solyc08g061400,Solyc08g061410,Solyc08g161400,Solyc08g061420,Solyc08g061430,Solyc08g061455,Solyc08g061450,Solyc08g061480,Solyc08g061490,Solyc08g061520,Solyc08g161410,Solyc08g061570,Solyc08g061630,Solyc08g061640,Solyc08g061650,Solyc08g061660,Solyc08g0…
Solyc01g005450	1	328769	331460	1	1	312849-879090	Cis	29	328622	12.1637	82	Solyc01g005430,Solyc01g005440,Solyc01g005450,Solyc01g005460,Solyc01g005470,Solyc01g005480,Solyc01g005490,Solyc01g005500,Solyc01g005520,Solyc01g005530,Solyc01g160070,Solyc01g005550,Solyc01g005570,Solyc01g005580,Solyc01g005590,Solyc01g005600,Solyc01g005620,Solyc01g005630,Solyc01g005640,Solyc01g005650,Solyc01g005660,Solyc01g005670,Solyc01g005680,Solyc01g005710,Solyc01g005730,Solyc01g005750,Solyc01g0…
Solyc01g005470	1	336620	338923	1	1	47452-825745	Cis	159	336836	12.4099	112	Solyc01g005040,Solyc01g005050,Solyc01g005060,Solyc01g005080,Solyc01g005100,Solyc01g005120,Solyc01g005130,Solyc01g005140,Solyc01g005160,Solyc01g005170,Solyc01g005180,Solyc01g005220,Solyc01g005240,Solyc01g005250,Solyc01g005253,Solyc01g005257,Solyc01g005280,Solyc01g005290,Solyc01g005310,Solyc01g005320,Solyc01g005330,Solyc01g005340,Solyc01g005350,Solyc01g005370,Solyc01g005385,Solyc01g005390,Solyc01g0…
Solyc01g005490	1	351395	354021	1	1	46823-1398813	Cis	302	587171	9.87782	169	Solyc01g005040,Solyc01g005050,Solyc01g005060,Solyc01g005080,Solyc01g005100,Solyc01g005120,Solyc01g005130,Solyc01g005140,Solyc01g005160,Solyc01g005170,Solyc01g005180,Solyc01g005220,Solyc01g005240,Solyc01g005250,Solyc01g005253,Solyc01g005257,Solyc01g005280,Solyc01g005290,Solyc01g005310,Solyc01g005320,Solyc01g005330,Solyc01g005340,Solyc01g005350,Solyc01g005370,Solyc01g005385,Solyc01g005390,Solyc01g0…
Solyc01g005490	1	351395	354021	2	1	3940446-3949212	Trans	3	3949212	9.01854	3	Solyc01g009700,Solyc01g009705,Solyc01g009710
Solyc01g005490	1	351395	354021	3	3	63674108-63674110	Trans	2	63674108,63674110	7.08316	0	NA
Solyc01g005520	1	363368	366130	1	1	179250-822821	Cis	31	552750	7.88074	95	Solyc01g005220,Solyc01g005240,Solyc01g005250,Solyc01g005253,Solyc01g005257,Solyc01g005280,Solyc01g005290,Solyc01g005310,Solyc01g005320,Solyc01g005330,Solyc01g005340,Solyc01g005350,Solyc01g005370,Solyc01g005385,Solyc01g005390,Solyc01g005410,Solyc01g005420,Solyc01g005430,Solyc01g005440,Solyc01g005450,Solyc01g005460,Solyc01g005470,Solyc01g005480,Solyc01g005490,Solyc01g005500,Solyc01g005520,Solyc01g0…
Solyc01g005520	1	363368	366130	2	8	60351651-61148963	Trans	30	61148963	6.75519	110	Solyc08g078430,Solyc08g078450,Solyc08g078460,Solyc08g078480,Solyc08g078510,Solyc08g078550,Solyc08g078560,Solyc08g078570,Solyc08g078580,Solyc08g078590,Solyc08g078600,Solyc08g078620,Solyc08g078640,Solyc08g078670,Solyc08g078700,Solyc08g078690,Solyc08g078710,Solyc08g078720,Solyc08g078730,Solyc08g078740,Solyc08g078750,Solyc08g078760,Solyc08g078770,Solyc08g078780,Solyc08g078790,Solyc08g078800,Solyc08g0…
Solyc01g005530	1	367922	369142	1	1	336488-414171	Cis	13	373475	19.4209	11	Solyc01g005470,Solyc01g005480,Solyc01g005490,Solyc01g005500,Solyc01g005520,Solyc01g005530,Solyc01g160070,Solyc01g005550,Solyc01g005510,Solyc01g005540,Solyc01g005560
Solyc01g005540	1	373152	383896	1	1	29332-1309536	Cis	1297	358895	20.9667	162	Solyc01g005000,Solyc01g005010,Solyc01g005040,Solyc01g005050,Solyc01g005060,Solyc01g005080,Solyc01g005100,Solyc01g005120,Solyc01g005130,Solyc01g005140,Solyc01g005160,Solyc01g005170,Solyc01g005180,Solyc01g005220,Solyc01g005240,Solyc01g005250,Solyc01g005253,Solyc01g005257,Solyc01g005280,Solyc01g005290,Solyc01g005310,Solyc01g005320,Solyc01g005330,Solyc01g005340,Solyc01g005350,Solyc01g005370,Solyc01g0…
Solyc01g005540	1	373152	383896	2	6	40054955-40054956	Trans	2	40054955	6.04311	0	NA
Solyc01g005550	1	395748	398893	1	1	375383-1042147	Cis	7	878383	7.39816	87	Solyc01g160070,Solyc01g005550,Solyc01g005570,Solyc01g005580,Solyc01g005590,Solyc01g005600,Solyc01g005620,Solyc01g005630,Solyc01g005640,Solyc01g005650,Solyc01g005660,Solyc01g005670,Solyc01g005680,Solyc01g005710,Solyc01g005730,Solyc01g005750,Solyc01g005770,Solyc01g150100,Solyc01g005780,Solyc01g005783,Solyc01g005787,Solyc01g005790,Solyc01g005810,Solyc01g005820,Solyc01g005830,Solyc01g005840,Solyc01g0…
Solyc01g005560	1	407818	412751	1	1	21665-1781630	Cis	1568	397146	69.8204	209	Solyc01g005000,Solyc01g005010,Solyc01g005040,Solyc01g005050,Solyc01g005060,Solyc01g005080,Solyc01g005100,Solyc01g005120,Solyc01g005130,Solyc01g005140,Solyc01g005160,Solyc01g005170,Solyc01g005180,Solyc01g005220,Solyc01g005240,Solyc01g005250,Solyc01g005253,Solyc01g005257,Solyc01g005280,Solyc01g005290,Solyc01g005310,Solyc01g005320,Solyc01g005330,Solyc01g005340,Solyc01g005350,Solyc01g005370,Solyc01g0…
Solyc01g005560	1	407818	412751	2	1	70074544-76320138	Trans	32	72138912	6.87476	603	Solyc01g068190,Solyc01g068200,Solyc01g162670,Solyc01g162660,Solyc01g068240,Solyc01g068250,Solyc01g068270,Solyc01g068290,Solyc01g068293,Solyc01g068297,Solyc01g068300,Solyc01g068305,Solyc01g068320,Solyc01g068330,Solyc01g068350,Solyc01g068360,Solyc01g068370,Solyc01g068380,Solyc01g068390,Solyc01g068410,Solyc01g068420,Solyc01g068430,Solyc01g068435,Solyc01g068450,Solyc01g068460,Solyc01g068490,Solyc01g0…
Solyc01g005570	1	414172	416436	1	1	316003-1127015	Cis	346	421048	25.973	106	Solyc01g005430,Solyc01g005440,Solyc01g005450,Solyc01g005460,Solyc01g005470,Solyc01g005480,Solyc01g005490,Solyc01g005500,Solyc01g005520,Solyc01g005530,Solyc01g160070,Solyc01g005550,Solyc01g005570,Solyc01g005580,Solyc01g005590,Solyc01g005600,Solyc01g005620,Solyc01g005630,Solyc01g005640,Solyc01g005650,Solyc01g005660,Solyc01g005670,Solyc01g005680,Solyc01g005710,Solyc01g005730,Solyc01g005750,Solyc01g0…
Solyc01g005580	1	419691	421725	1	1	29332-1133103	Cis	393	363815	24.8433	147	Solyc01g005000,Solyc01g005010,Solyc01g005040,Solyc01g005050,Solyc01g005060,Solyc01g005080,Solyc01g005100,Solyc01g005120,Solyc01g005130,Solyc01g005140,Solyc01g005160,Solyc01g005170,Solyc01g005180,Solyc01g005220,Solyc01g005240,Solyc01g005250,Solyc01g005253,Solyc01g005257,Solyc01g005280,Solyc01g005290,Solyc01g005310,Solyc01g005320,Solyc01g005330,Solyc01g005340,Solyc01g005350,Solyc01g005370,Solyc01g0…
Solyc01g005600	1	432217	438370	1	1	29332-1807326	Cis	910	436585	128.575	211	Solyc01g005000,Solyc01g005010,Solyc01g005040,Solyc01g005050,Solyc01g005060,Solyc01g005080,Solyc01g005100,Solyc01g005120,Solyc01g005130,Solyc01g005140,Solyc01g005160,Solyc01g005170,Solyc01g005180,Solyc01g005220,Solyc01g005240,Solyc01g005250,Solyc01g005253,Solyc01g005257,Solyc01g005280,Solyc01g005290,Solyc01g005310,Solyc01g005320,Solyc01g005330,Solyc01g005340,Solyc01g005350,Solyc01g005370,Solyc01g0…
Solyc01g005600	1	432217	438370	2	7	16943-503937	Trans	38	44142	7.76599	65	Solyc07g005010,Solyc07g005020,Solyc07g005050,Solyc07g005060,Solyc07g005080,Solyc07g005090,Solyc07g005110,Solyc07g005120,Solyc07g005130,Solyc07g005140,Solyc07g150100,Solyc07g005150,Solyc07g005160,Solyc07g005170,Solyc07g005190,Solyc07g005200,Solyc07g005205,Solyc07g005210,Solyc07g005220,Solyc07g005230,Solyc07g005240,Solyc07g005250,Solyc07g005260,Solyc07g005270,Solyc07g005280,Solyc07g005300,Solyc07g0…
Solyc01g005640	1	458828	465824	1	1	29332-1456815	Cis	491	461739	59.7399	178	Solyc01g005000,Solyc01g005010,Solyc01g005040,Solyc01g005050,Solyc01g005060,Solyc01g005080,Solyc01g005100,Solyc01g005120,Solyc01g005130,Solyc01g005140,Solyc01g005160,Solyc01g005170,Solyc01g005180,Solyc01g005220,Solyc01g005240,Solyc01g005250,Solyc01g005253,Solyc01g005257,Solyc01g005280,Solyc01g005290,Solyc01g005310,Solyc01g005320,Solyc01g005330,Solyc01g005340,Solyc01g005350,Solyc01g005370,Solyc01g0…
Solyc01g005640	1	458828	465824	2	5	63827441-63898038	Trans	2	63898038	6.26416	11	Solyc05g054540,Solyc05g054560,Solyc05g054580,Solyc05g054590,Solyc05g054610,Solyc05g054630,Solyc05g054570,Solyc05g054600,Solyc05g054620,Solyc05g054640,Solyc05g054545
Solyc01g005670	1	476234	478863	1	1	41117-1133097	Cis	355	373475	16.0062	146	Solyc01g005010,Solyc01g005040,Solyc01g005050,Solyc01g005060,Solyc01g005080,Solyc01g005100,Solyc01g005120,Solyc01g005130,Solyc01g005140,Solyc01g005160,Solyc01g005170,Solyc01g005180,Solyc01g005220,Solyc01g005240,Solyc01g005250,Solyc01g005253,Solyc01g005257,Solyc01g005280,Solyc01g005290,Solyc01g005310,Solyc01g005320,Solyc01g005330,Solyc01g005340,Solyc01g005350,Solyc01g005370,Solyc01g005385,Solyc01g0…
Solyc01g005690	1	489345	491622	1	4	60600213-60602008	Trans	2	60600213	6.58071	1	Solyc04g077680
Solyc01g005730	1	501887	504760	1	1	323187-1879926	Cis	262	514206	35.2527	178	Solyc01g005440,Solyc01g005450,Solyc01g005460,Solyc01g005470,Solyc01g005480,Solyc01g005490,Solyc01g005500,Solyc01g005520,Solyc01g005530,Solyc01g160070,Solyc01g005550,Solyc01g005570,Solyc01g005580,Solyc01g005590,Solyc01g005600,Solyc01g005620,Solyc01g005630,Solyc01g005640,Solyc01g005650,Solyc01g005660,Solyc01g005670,Solyc01g005680,Solyc01g005710,Solyc01g005730,Solyc01g005750,Solyc01g005770,Solyc01g1…
Solyc01g005730	1	501887	504760	2	1	3933853-3934332	Trans	5	3934332	25.8768	1	Solyc01g009690
Solyc01g005730	1	501887	504760	3	11	48441143-48441250	Trans	2	48441143	23.2259	0	NA
Solyc01g005760	1	507706	510612	1	1	41117-1893951	Cis	640	493158	21.0646	219	Solyc01g005010,Solyc01g005040,Solyc01g005050,Solyc01g005060,Solyc01g005080,Solyc01g005100,Solyc01g005120,Solyc01g005130,Solyc01g005140,Solyc01g005160,Solyc01g005170,Solyc01g005180,Solyc01g005220,Solyc01g005240,Solyc01g005250,Solyc01g005253,Solyc01g005257,Solyc01g005280,Solyc01g005290,Solyc01g005310,Solyc01g005320,Solyc01g005330,Solyc01g005340,Solyc01g005350,Solyc01g005370,Solyc01g005385,Solyc01g0…
Solyc01g005760	1	507706	510612	2	3	61407117-61429038	Trans	2	61429038	5.69357	2	Solyc03g117970,Solyc03g117980
Solyc01g005770	1	511230	511565	1	1	29332-1190853	Cis	397	511497	19.3076	149	Solyc01g005000,Solyc01g005010,Solyc01g005040,Solyc01g005050,Solyc01g005060,Solyc01g005080,Solyc01g005100,Solyc01g005120,Solyc01g005130,Solyc01g005140,Solyc01g005160,Solyc01g005170,Solyc01g005180,Solyc01g005220,Solyc01g005240,Solyc01g005250,Solyc01g005253,Solyc01g005257,Solyc01g005280,Solyc01g005290,Solyc01g005310,Solyc01g005320,Solyc01g005330,Solyc01g005340,Solyc01g005350,Solyc01g005370,Solyc01g0…
Solyc01g005780	1	513051	515357	1	1	514206-514357	Cis	2	514206	7.32679	1	Solyc01g005780
Solyc01g005783	1	515680	515944	1	1	421449-972466	Cis	10	511497	17.1492	75	Solyc01g005580,Solyc01g005590,Solyc01g005600,Solyc01g005620,Solyc01g005630,Solyc01g005640,Solyc01g005650,Solyc01g005660,Solyc01g005670,Solyc01g005680,Solyc01g005710,Solyc01g005730,Solyc01g005750,Solyc01g005770,Solyc01g150100,Solyc01g005780,Solyc01g005783,Solyc01g005787,Solyc01g005790,Solyc01g005810,Solyc01g005820,Solyc01g005830,Solyc01g005840,Solyc01g005850,Solyc01g005870,Solyc01g005880,Solyc01g0…
Solyc01g005790	1	516825	518201	1	1	29332-1611712	Cis	563	517822	28.6973	197	Solyc01g005000,Solyc01g005010,Solyc01g005040,Solyc01g005050,Solyc01g005060,Solyc01g005080,Solyc01g005100,Solyc01g005120,Solyc01g005130,Solyc01g005140,Solyc01g005160,Solyc01g005170,Solyc01g005180,Solyc01g005220,Solyc01g005240,Solyc01g005250,Solyc01g005253,Solyc01g005257,Solyc01g005280,Solyc01g005290,Solyc01g005310,Solyc01g005320,Solyc01g005330,Solyc01g005340,Solyc01g005350,Solyc01g005370,Solyc01g0…
Solyc01g005790	1	516825	518201	2	1	73126166-73221328	Trans	2	73221328	6.79775	13	Solyc01g081310,Solyc01g081350,Solyc01g081360,Solyc01g081370,Solyc01g081380,Solyc01g162720,Solyc01g081400,Solyc01g081410,Solyc01g081300,Solyc01g081420,Solyc01g081430,Solyc01g081320,Solyc01g081330
Solyc01g005790	1	516825	518201	3	2	38061248-38654252	Trans	2	38654252	8.50051	86	Solyc02g070270,Solyc02g070280,Solyc02g070300,Solyc02g070310,Solyc02g070330,Solyc02g070380,Solyc02g070385,Solyc02g070390,Solyc02g070400,Solyc02g070410,Solyc02g070430,Solyc02g070450,Solyc02g070470,Solyc02g070480,Solyc02g070530,Solyc02g070540,Solyc02g070550,Solyc02g070560,Solyc02g070570,Solyc02g070580,Solyc02g070600,Solyc02g070610,Solyc02g070630,Solyc02g070640,Solyc02g070650,Solyc02g070670,Solyc02g0…
Solyc01g005790	1	516825	518201	4	4	58390832-58771057	Trans	2	58771057	6.17107	44	Solyc04g074420,Solyc04g074430,Solyc04g074440,Solyc04g074450,Solyc04g074460,Solyc04g074470,Solyc04g074480,Solyc04g074490,Solyc04g074500,Solyc04g074510,Solyc04g074520,Solyc04g074530,Solyc04g074535,Solyc04g074550,Solyc04g074560,Solyc04g074570,Solyc04g074580,Solyc04g074620,Solyc04g074630,Solyc04g074640,Solyc04g074670,Solyc04g074680,Solyc04g074690,Solyc04g074700,Solyc04g074710,Solyc04g074730,Solyc04g0…
Solyc01g005810	1	541549	545969	1	1	41117-1398813	Cis	916	765020	26.7838	170	Solyc01g005010,Solyc01g005040,Solyc01g005050,Solyc01g005060,Solyc01g005080,Solyc01g005100,Solyc01g005120,Solyc01g005130,Solyc01g005140,Solyc01g005160,Solyc01g005170,Solyc01g005180,Solyc01g005220,Solyc01g005240,Solyc01g005250,Solyc01g005253,Solyc01g005257,Solyc01g005280,Solyc01g005290,Solyc01g005310,Solyc01g005320,Solyc01g005330,Solyc01g005340,Solyc01g005350,Solyc01g005370,Solyc01g005385,Solyc01g0…
Solyc01g005810	1	541549	545969	2	1	3940446-3940518	Trans	2	3940446	7.00877	1	Solyc01g009700
Solyc01g005830	1	576643	582351	1	1	437536-1425028	Cis	65	807305	8.94394	117	Solyc01g005600,Solyc01g005620,Solyc01g005630,Solyc01g005640,Solyc01g005650,Solyc01g005660,Solyc01g005670,Solyc01g005680,Solyc01g005710,Solyc01g005730,Solyc01g005750,Solyc01g005770,Solyc01g150100,Solyc01g005780,Solyc01g005783,Solyc01g005787,Solyc01g005790,Solyc01g005810,Solyc01g005820,Solyc01g005830,Solyc01g005840,Solyc01g005850,Solyc01g005870,Solyc01g005880,Solyc01g005890,Solyc01g005900,Solyc01g0…
Solyc01g005840	1	583085	586118	1	1	552931-915452	Cis	7	676689	9.78051	47	Solyc01g005820,Solyc01g005830,Solyc01g005840,Solyc01g005850,Solyc01g005870,Solyc01g005880,Solyc01g005890,Solyc01g005900,Solyc01g005920,Solyc01g005930,Solyc01g005940,Solyc01g005950,Solyc01g005980,Solyc01g005985,Solyc01g006000,Solyc01g006050,Solyc01g006055,Solyc01g006070,Solyc01g006080,Solyc01g006090,Solyc01g006110,Solyc01g006150,Solyc01g006160,Solyc01g006180,Solyc01g006190,Solyc01g006200,Solyc01g0…
Solyc01g005870	1	592087	595337	1	1	29332-1398335	Cis	491	329796	19.745	171	Solyc01g005000,Solyc01g005010,Solyc01g005040,Solyc01g005050,Solyc01g005060,Solyc01g005080,Solyc01g005100,Solyc01g005120,Solyc01g005130,Solyc01g005140,Solyc01g005160,Solyc01g005170,Solyc01g005180,Solyc01g005220,Solyc01g005240,Solyc01g005250,Solyc01g005253,Solyc01g005257,Solyc01g005280,Solyc01g005290,Solyc01g005310,Solyc01g005320,Solyc01g005330,Solyc01g005340,Solyc01g005350,Solyc01g005370,Solyc01g0…
Solyc01g005900	1	601188	605153	1	1	112162-1133103	Cis	198	504543	9.71175	137	Solyc01g005100,Solyc01g005120,Solyc01g005130,Solyc01g005140,Solyc01g005160,Solyc01g005170,Solyc01g005180,Solyc01g005220,Solyc01g005240,Solyc01g005250,Solyc01g005253,Solyc01g005257,Solyc01g005280,Solyc01g005290,Solyc01g005310,Solyc01g005320,Solyc01g005330,Solyc01g005340,Solyc01g005350,Solyc01g005370,Solyc01g005385,Solyc01g005390,Solyc01g005410,Solyc01g005420,Solyc01g005430,Solyc01g005440,Solyc01g0…
Solyc01g005910	1	605803	609744	1	1	41117-1348398	Cis	299	590453	14.7793	163	Solyc01g005010,Solyc01g005040,Solyc01g005050,Solyc01g005060,Solyc01g005080,Solyc01g005100,Solyc01g005120,Solyc01g005130,Solyc01g005140,Solyc01g005160,Solyc01g005170,Solyc01g005180,Solyc01g005220,Solyc01g005240,Solyc01g005250,Solyc01g005253,Solyc01g005257,Solyc01g005280,Solyc01g005290,Solyc01g005310,Solyc01g005320,Solyc01g005330,Solyc01g005340,Solyc01g005350,Solyc01g005370,Solyc01g005385,Solyc01g0…
Solyc01g005920	1	611660	613377	1	1	41117-1479900	Cis	409	607604	16.2804	179	Solyc01g005010,Solyc01g005040,Solyc01g005050,Solyc01g005060,Solyc01g005080,Solyc01g005100,Solyc01g005120,Solyc01g005130,Solyc01g005140,Solyc01g005160,Solyc01g005170,Solyc01g005180,Solyc01g005220,Solyc01g005240,Solyc01g005250,Solyc01g005253,Solyc01g005257,Solyc01g005280,Solyc01g005290,Solyc01g005310,Solyc01g005320,Solyc01g005330,Solyc01g005340,Solyc01g005350,Solyc01g005370,Solyc01g005385,Solyc01g0…
Solyc01g005930	1	617317	621361	1	1	317189-1136432	Cis	368	643320	11.9701	108	Solyc01g005430,Solyc01g005440,Solyc01g005450,Solyc01g005460,Solyc01g005470,Solyc01g005480,Solyc01g005490,Solyc01g005500,Solyc01g005520,Solyc01g005530,Solyc01g160070,Solyc01g005550,Solyc01g005570,Solyc01g005580,Solyc01g005590,Solyc01g005600,Solyc01g005620,Solyc01g005630,Solyc01g005640,Solyc01g005650,Solyc01g005660,Solyc01g005670,Solyc01g005680,Solyc01g005710,Solyc01g005730,Solyc01g005750,Solyc01g0…
Solyc01g005930	1	617317	621361	2	3	37513006-37513018	Trans	2	37513006,37513018	6.07696	1	Solyc03g065340
Solyc01g005930	1	617317	621361	3	5	220408-432653	Trans	2	220408,432653	6.07696	35	Solyc05g005200,Solyc05g005220,Solyc05g005230,Solyc05g005240,Solyc05g005260,Solyc05g005280,Solyc05g005300,Solyc05g005310,Solyc05g005320,Solyc05g005337,Solyc05g005360,Solyc05g005370,Solyc05g161300,Solyc05g150100,Solyc05g005390,Solyc05g150101,Solyc05g005410,Solyc05g005420,Solyc05g005430,Solyc05g005440,Solyc05g005450,Solyc05g005470,Solyc05g005480,Solyc05g005490,Solyc05g005500,Solyc05g005510,Solyc05g0…
Solyc01g005930	1	617317	621361	4	6	40054955-40054956	Trans	2	40054955	6.46882	0	NA
Solyc01g005930	1	617317	621361	5	6	42269574-42269577	Trans	2	42269574,42269577	6.07696	1	Solyc06g072320
Solyc01g005930	1	617317	621361	6	7	55880934-56136628	Trans	2	55880934,56136628	6.07696	23	Solyc07g042570,Solyc07g042580,Solyc07g161650,Solyc07g042600,Solyc07g042610,Solyc07g042630,Solyc07g042660,Solyc07g162000,Solyc07g042670,Solyc07g042690,Solyc07g042700,Solyc07g042720,Solyc07g042740,Solyc07g042750,Solyc07g042760,Solyc07g042770,Solyc07g032820,Solyc07g042590,Solyc07g042620,Solyc07g042680,Solyc07g042710,Solyc07g042790,Solyc07g160230
Solyc01g005930	1	617317	621361	7	8	403500-961508	Trans	2	403500,961508	6.06485	76	Solyc08g005520,Solyc08g005540,Solyc08g005550,Solyc08g005560,Solyc08g005580,Solyc08g005590,Solyc08g005600,Solyc08g005620,Solyc08g005630,Solyc08g005635,Solyc08g005640,Solyc08g005655,Solyc08g005670,Solyc08g005720,Solyc08g005673,Solyc08g005680,Solyc08g005690,Solyc08g005700,Solyc08g005705,Solyc08g005710,Solyc08g005750,Solyc08g005760,Solyc08g005770,Solyc08g005790,Solyc08g005810,Solyc08g005820,Solyc08g0…
Solyc01g005930	1	617317	621361	8	11	4682889-4682894	Trans	2	4682889,4682894	6.07696	0	NA
Solyc01g005930	1	617317	621361	9	11	17246941-17634991	Trans	2	17246941,17634991	6.07696	3	Solyc11g150139,Solyc11g051127,Solyc11g051160
Solyc01g005950	1	628224	635544	1	1	516963-1133417	Cis	19	631505	8.45743	70	Solyc01g005790,Solyc01g005810,Solyc01g005820,Solyc01g005830,Solyc01g005840,Solyc01g005850,Solyc01g005870,Solyc01g005880,Solyc01g005890,Solyc01g005900,Solyc01g005920,Solyc01g005930,Solyc01g005940,Solyc01g005950,Solyc01g005980,Solyc01g005985,Solyc01g006000,Solyc01g006050,Solyc01g006055,Solyc01g006070,Solyc01g006080,Solyc01g006090,Solyc01g006110,Solyc01g006150,Solyc01g006160,Solyc01g006180,Solyc01g0…
Solyc01g005960	1	636344	643757	1	1	29332-1398813	Cis	926	727067	32.3566	171	Solyc01g005000,Solyc01g005010,Solyc01g005040,Solyc01g005050,Solyc01g005060,Solyc01g005080,Solyc01g005100,Solyc01g005120,Solyc01g005130,Solyc01g005140,Solyc01g005160,Solyc01g005170,Solyc01g005180,Solyc01g005220,Solyc01g005240,Solyc01g005250,Solyc01g005253,Solyc01g005257,Solyc01g005280,Solyc01g005290,Solyc01g005310,Solyc01g005320,Solyc01g005330,Solyc01g005340,Solyc01g005350,Solyc01g005370,Solyc01g0…
Solyc01g005960	1	636344	643757	2	1	3940446-3940518	Trans	2	3940446	12.275	1	Solyc01g009700
Solyc01g005960	1	636344	643757	3	3	49418454-49418457	Trans	2	49418454,49418457	6.17823	1	Solyc03g093510
Solyc01g005960	1	636344	643757	4	3	60843419-61259547	Trans	2	60843419	12.2437	60	Solyc03g117180,Solyc03g117190,Solyc03g117210,Solyc03g117230,Solyc03g117240,Solyc03g117250,Solyc03g117255,Solyc03g117260,Solyc03g117280,Solyc03g117290,Solyc03g117300,Solyc03g117310,Solyc03g117330,Solyc03g117340,Solyc03g117345,Solyc03g117350,Solyc03g117370,Solyc03g117380,Solyc03g117400,Solyc03g117410,Solyc03g117430,Solyc03g117440,Solyc03g117450,Solyc03g117460,Solyc03g117470,Solyc03g117490,Solyc03g1…
Solyc01g005960	1	636344	643757	5	5	63772238-64128389	Trans	5	64120100	7.16025	48	Solyc05g054460,Solyc05g054480,Solyc05g054490,Solyc05g054510,Solyc05g054530,Solyc05g054540,Solyc05g054560,Solyc05g054580,Solyc05g054590,Solyc05g054610,Solyc05g054630,Solyc05g054650,Solyc05g054660,Solyc05g054680,Solyc05g054690,Solyc05g054700,Solyc05g054710,Solyc05g054720,Solyc05g054730,Solyc05g054750,Solyc05g054770,Solyc05g054780,Solyc05g054790,Solyc05g054795,Solyc05g054800,Solyc05g054810,Solyc05g0…
Solyc01g005960	1	636344	643757	6	12	65940314-66677589	Trans	171	66450266	9.77666	123	Solyc12g099160,Solyc12g099170,Solyc12g099175,Solyc12g099180,Solyc12g099190,Solyc12g099200,Solyc12g099210,Solyc12g099220,Solyc12g099230,Solyc12g099240,Solyc12g099260,Solyc12g099270,Solyc12g099290,Solyc12g099300,Solyc12g099330,Solyc12g099350,Solyc12g099360,Solyc12g099370,Solyc12g099380,Solyc12g099390,Solyc12g099395,Solyc12g099410,Solyc12g099430,Solyc12g099450,Solyc12g099460,Solyc12g099465,Solyc12g0…
Solyc01g005980	1	660387	662476	1	1	414908-894460	Cis	4	673608	8.0898	69	Solyc01g005570,Solyc01g005580,Solyc01g005590,Solyc01g005600,Solyc01g005620,Solyc01g005630,Solyc01g005640,Solyc01g005650,Solyc01g005660,Solyc01g005670,Solyc01g005680,Solyc01g005710,Solyc01g005730,Solyc01g005750,Solyc01g005770,Solyc01g150100,Solyc01g005780,Solyc01g005783,Solyc01g005787,Solyc01g005790,Solyc01g005810,Solyc01g005820,Solyc01g005830,Solyc01g005840,Solyc01g005850,Solyc01g005870,Solyc01g0…
Solyc01g005980	1	660387	662476	2	1	5394549-5394555	Trans	2	5394549,5394555	6.49539	1	Solyc01g010470
Solyc01g005980	1	660387	662476	3	1	70415082-76361988	Trans	44	70415082,70415103,70526599,70526698,70526755,70526858,70646526,71128445,71128477,71129145,71157681,71533890,71589130,71984421,71984442,72473659,72946738,72946766,72947231,73129682,73259502,73287154,73542175,73914580,73963521,74063561,74496009,74611031,74619119,74621599,75040141,75040142,75275990,75275997,75283337,75283349,75446949,75617399,75837135,76069463,76092982,76163029,76340470,76361988	6.49539	584	Solyc01g068410,Solyc01g068420,Solyc01g068430,Solyc01g068435,Solyc01g068450,Solyc01g068460,Solyc01g068490,Solyc01g068500,Solyc01g068510,Solyc01g068520,Solyc01g068530,Solyc01g068540,Solyc01g068550,Solyc01g068620,Solyc01g068640,Solyc01g079080,Solyc01g079100,Solyc01g079110,Solyc01g079115,Solyc01g079130,Solyc01g079150,Solyc01g079160,Solyc01g079170,Solyc01g079180,Solyc01g079190,Solyc01g079200,Solyc01g0…
Solyc01g005980	1	660387	662476	4	8	60312046-60408197	Trans	2	60408197	6.30592	13	Solyc08g078410,Solyc08g078420,Solyc08g078430,Solyc08g078450,Solyc08g078460,Solyc08g078480,Solyc08g078510,Solyc08g078380,Solyc08g078400,Solyc08g078440,Solyc08g078470,Solyc08g078500,Solyc08g078520
Solyc01g005985	1	663606	665578	1	7	66883415-67283209	Trans	6	67176750	6.71874	66	Solyc07g065180,Solyc07g065190,Solyc07g065200,Solyc07g065220,Solyc07g065230,Solyc07g065240,Solyc07g065250,Solyc07g065270,Solyc07g065275,Solyc07g065290,Solyc07g065310,Solyc07g065330,Solyc07g065340,Solyc07g065360,Solyc07g065370,Solyc07g065400,Solyc07g065410,Solyc07g065420,Solyc07g065440,Solyc07g065430,Solyc07g065450,Solyc07g065460,Solyc07g065470,Solyc07g065480,Solyc07g065490,Solyc07g065500,Solyc07g0…
Solyc01g005985	1	663606	665578	2	11	51687684-51691973	Trans	2	51691973	5.24527	1	Solyc11g069050
Solyc01g006000	1	673274	679768	1	1	107200-1134045	Cis	295	815461	15.1339	137	Solyc01g005100,Solyc01g005120,Solyc01g005130,Solyc01g005140,Solyc01g005160,Solyc01g005170,Solyc01g005180,Solyc01g005220,Solyc01g005240,Solyc01g005250,Solyc01g005253,Solyc01g005257,Solyc01g005280,Solyc01g005290,Solyc01g005310,Solyc01g005320,Solyc01g005330,Solyc01g005340,Solyc01g005350,Solyc01g005370,Solyc01g005385,Solyc01g005390,Solyc01g005410,Solyc01g005420,Solyc01g005430,Solyc01g005440,Solyc01g0…
Solyc01g006000	1	673274	679768	2	1	7674282-7674302	Trans	2	7674282,7674302	5.92555	1	Solyc01g011100
Solyc01g006000	1	673274	679768	3	1	29360791-29366848	Trans	2	29360791,29366848	5.92555	3	Solyc01g020343,Solyc01g020347,Solyc01g020340
Solyc01g006000	1	673274	679768	4	2	41156854-41171883	Trans	2	41156854,41171883	6.37934	1	Solyc02g078520
Solyc01g006000	1	673274	679768	5	5	63005665-63005679	Trans	2	63005665,63005679	6.656	1	Solyc05g053540
Solyc01g006010	1	681051	688851	1	1	58559-1476499	Cis	381	867446	10.8878	177	Solyc01g005040,Solyc01g005050,Solyc01g005060,Solyc01g005080,Solyc01g005100,Solyc01g005120,Solyc01g005130,Solyc01g005140,Solyc01g005160,Solyc01g005170,Solyc01g005180,Solyc01g005220,Solyc01g005240,Solyc01g005250,Solyc01g005253,Solyc01g005257,Solyc01g005280,Solyc01g005290,Solyc01g005310,Solyc01g005320,Solyc01g005330,Solyc01g005340,Solyc01g005350,Solyc01g005370,Solyc01g005385,Solyc01g005390,Solyc01g0…
Solyc01g006010	1	681051	688851	2	2	41156854-41171883	Trans	2	41156854,41171883	6.767	1	Solyc02g078520
Solyc01g006050	1	739636	741029	1	12	1494069-1630899	Trans	8	1494069	6.70137	14	Solyc12g007060,Solyc12g160520,Solyc12g007070,Solyc12g007080,Solyc12g007100,Solyc12g007120,Solyc12g007130,Solyc12g007140,Solyc12g007150,Solyc12g007160,Solyc12g007090,Solyc12g007110,Solyc12g007170,Solyc12g007180
Solyc01g006110	1	776098	781893	1	1	41117-1611712	Cis	437	807305	17.8534	196	Solyc01g005010,Solyc01g005040,Solyc01g005050,Solyc01g005060,Solyc01g005080,Solyc01g005100,Solyc01g005120,Solyc01g005130,Solyc01g005140,Solyc01g005160,Solyc01g005170,Solyc01g005180,Solyc01g005220,Solyc01g005240,Solyc01g005250,Solyc01g005253,Solyc01g005257,Solyc01g005280,Solyc01g005290,Solyc01g005310,Solyc01g005320,Solyc01g005330,Solyc01g005340,Solyc01g005350,Solyc01g005370,Solyc01g005385,Solyc01g0…
Solyc01g006140	1	798926	803433	1	1	678732-868468	Cis	6	727067	7.05788	21	Solyc01g006000,Solyc01g006050,Solyc01g006055,Solyc01g006070,Solyc01g006080,Solyc01g006090,Solyc01g006110,Solyc01g006150,Solyc01g006160,Solyc01g006180,Solyc01g006190,Solyc01g006200,Solyc01g006210,Solyc01g006010,Solyc01g006040,Solyc01g006100,Solyc01g006140,Solyc01g006170,Solyc01g006220,Solyc01g006230,Solyc01g006120
Solyc01g006150	1	807080	812172	1	1	109610-1611712	Cis	431	781667	14.479	187	Solyc01g005100,Solyc01g005120,Solyc01g005130,Solyc01g005140,Solyc01g005160,Solyc01g005170,Solyc01g005180,Solyc01g005220,Solyc01g005240,Solyc01g005250,Solyc01g005253,Solyc01g005257,Solyc01g005280,Solyc01g005290,Solyc01g005310,Solyc01g005320,Solyc01g005330,Solyc01g005340,Solyc01g005350,Solyc01g005370,Solyc01g005385,Solyc01g005390,Solyc01g005410,Solyc01g005420,Solyc01g005430,Solyc01g005440,Solyc01g0…
Solyc01g006160	1	815648	817914	1	5	62909768-65223328	Trans	160	64488155	8.56001	312	Solyc05g053440,Solyc05g053450,Solyc05g053460,Solyc05g160410,Solyc05g160420,Solyc05g053465,Solyc05g160430,Solyc05g160440,Solyc05g162220,Solyc05g160450,Solyc05g160460,Solyc05g053470,Solyc05g053510,Solyc05g053520,Solyc05g053530,Solyc05g053540,Solyc05g053550,Solyc05g053555,Solyc05g053570,Solyc05g053580,Solyc05g053600,Solyc05g160130,Solyc05g053620,Solyc05g053630,Solyc05g053640,Solyc05g053650,Solyc05g0…
Solyc01g006160	1	815648	817914	2	10	1970952-2988767	Trans	4	2928616,2988767	6.37542	112	Solyc10g007900,Solyc10g007930,Solyc10g007940,Solyc10g007950,Solyc10g007960,Solyc10g007970,Solyc10g007990,Solyc10g008000,Solyc10g008010,Solyc10g008030,Solyc10g008050,Solyc10g008080,Solyc10g008090,Solyc10g008100,Solyc10g008110,Solyc10g008120,Solyc10g008130,Solyc10g008140,Solyc10g008150,Solyc10g008160,Solyc10g008180,Solyc10g008190,Solyc10g008205,Solyc10g008210,Solyc10g008220,Solyc10g008230,Solyc10g0…
Solyc01g006160	1	815648	817914	3	10	22382453-22880675	Trans	7	22382453,22399061,22875272,22875376,22878667,22879673,22880675	6.37542	5	Solyc10g061940,Solyc10g061955,Solyc10g061960,Solyc10g061970,Solyc10g061950
Solyc01g006160	1	815648	817914	4	10	45329563-45329979	Trans	2	45329563,45329979	6.37542	1	Solyc10g049640
Solyc01g006180	1	822399	828240	1	1	730374-878383	Cis	2	730374,878383	6.10831	21	Solyc01g006050,Solyc01g006055,Solyc01g006070,Solyc01g006080,Solyc01g006090,Solyc01g006110,Solyc01g006150,Solyc01g006160,Solyc01g006180,Solyc01g006190,Solyc01g006200,Solyc01g006210,Solyc01g006240,Solyc01g006250,Solyc01g006040,Solyc01g006100,Solyc01g006140,Solyc01g006170,Solyc01g006220,Solyc01g006230,Solyc01g006120
Solyc01g006180	1	822399	828240	2	1	72894253-73753963	Trans	64	73221328	39.8155	98	Solyc01g081010,Solyc01g081020,Solyc01g081033,Solyc01g081037,Solyc01g081040,Solyc01g081080,Solyc01g081090,Solyc01g081110,Solyc01g081125,Solyc01g081140,Solyc01g081150,Solyc01g081160,Solyc01g081170,Solyc01g081185,Solyc01g081190,Solyc01g081200,Solyc01g081220,Solyc01g081230,Solyc01g081240,Solyc01g081250,Solyc01g081260,Solyc01g081270,Solyc01g081280,Solyc01g081310,Solyc01g081350,Solyc01g081360,Solyc01g0…
Solyc01g006190	1	828707	833622	1	1	29332-2385675	Cis	771	863083	52.0794	268	Solyc01g005000,Solyc01g005010,Solyc01g005040,Solyc01g005050,Solyc01g005060,Solyc01g005080,Solyc01g005100,Solyc01g005120,Solyc01g005130,Solyc01g005140,Solyc01g005160,Solyc01g005170,Solyc01g005180,Solyc01g005220,Solyc01g005240,Solyc01g005250,Solyc01g005253,Solyc01g005257,Solyc01g005280,Solyc01g005290,Solyc01g005310,Solyc01g005320,Solyc01g005330,Solyc01g005340,Solyc01g005350,Solyc01g005370,Solyc01g0…
Solyc01g006190	1	828707	833622	2	5	63005665-63005679	Trans	2	63005665,63005679	5.95001	1	Solyc05g053540
Solyc01g006190	1	828707	833622	3	7	61521728-61572821	Trans	7	61572777	7.46929	5	Solyc07g053150,Solyc07g053160,Solyc07g053170,Solyc07g053140,Solyc07g053180
Solyc01g006200	1	839587	842600	1	1	317172-1132974	Cis	529	677927,792147,889610	6.34515	107	Solyc01g005430,Solyc01g005440,Solyc01g005450,Solyc01g005460,Solyc01g005470,Solyc01g005480,Solyc01g005490,Solyc01g005500,Solyc01g005520,Solyc01g005530,Solyc01g160070,Solyc01g005550,Solyc01g005570,Solyc01g005580,Solyc01g005590,Solyc01g005600,Solyc01g005620,Solyc01g005630,Solyc01g005640,Solyc01g005650,Solyc01g005660,Solyc01g005670,Solyc01g005680,Solyc01g005710,Solyc01g005730,Solyc01g005750,Solyc01g0…
Solyc01g006220	1	848802	860098	1	1	363815-1611712	Cis	278	1083960	10.4034	148	Solyc01g005520,Solyc01g005530,Solyc01g160070,Solyc01g005550,Solyc01g005570,Solyc01g005580,Solyc01g005590,Solyc01g005600,Solyc01g005620,Solyc01g005630,Solyc01g005640,Solyc01g005650,Solyc01g005660,Solyc01g005670,Solyc01g005680,Solyc01g005710,Solyc01g005730,Solyc01g005750,Solyc01g005770,Solyc01g150100,Solyc01g005780,Solyc01g005783,Solyc01g005787,Solyc01g005790,Solyc01g005810,Solyc01g005820,Solyc01g0…
Solyc01g006250	1	871362	873923	1	1	552931-1030399	Cis	34	688407	9.49014	55	Solyc01g005820,Solyc01g005830,Solyc01g005840,Solyc01g005850,Solyc01g005870,Solyc01g005880,Solyc01g005890,Solyc01g005900,Solyc01g005920,Solyc01g005930,Solyc01g005940,Solyc01g005950,Solyc01g005980,Solyc01g005985,Solyc01g006000,Solyc01g006050,Solyc01g006055,Solyc01g006070,Solyc01g006080,Solyc01g006090,Solyc01g006110,Solyc01g006150,Solyc01g006160,Solyc01g006180,Solyc01g006190,Solyc01g006200,Solyc01g0…
Solyc01g006250	1	871362	873923	2	8	54577173-54577179	Trans	2	54577173	6.65046	2	Solyc08g067430,Solyc08g067420
Solyc01g006250	1	871362	873923	3	11	185848-511583	Trans	3	511583	6.62895	48	Solyc11g005200,Solyc11g005210,Solyc11g005220,Solyc11g005230,Solyc11g005250,Solyc11g005260,Solyc11g005270,Solyc11g005280,Solyc11g005290,Solyc11g005300,Solyc11g005310,Solyc11g005320,Solyc11g005340,Solyc11g005350,Solyc11g005360,Solyc11g005380,Solyc11g005390,Solyc11g005410,Solyc11g005430,Solyc11g005440,Solyc11g005450,Solyc11g005460,Solyc11g005470,Solyc11g005480,Solyc11g005490,Solyc11g005500,Solyc11g0…
Solyc01g006250	1	871362	873923	4	12	62076972-63387327	Trans	48	62123791	7.03752	132	Solyc12g056540,Solyc12g056550,Solyc12g056560,Solyc12g056570,Solyc12g056580,Solyc12g056585,Solyc12g056590,Solyc12g056600,Solyc12g056610,Solyc12g056620,Solyc12g056630,Solyc12g056650,Solyc12g056670,Solyc12g056671,Solyc12g056675,Solyc12g056676,Solyc12g056678,Solyc12g056700,Solyc12g056710,Solyc12g056720,Solyc12g056730,Solyc12g056745,Solyc12g056750,Solyc12g056770,Solyc12g056780,Solyc12g056790,Solyc12g0…
Solyc01g006250	1	871362	873923	5	12	64305427-64783156	Trans	2	64783156	6.24125	61	Solyc12g094670,Solyc12g094680,Solyc12g094690,Solyc12g094700,Solyc12g094710,Solyc12g094720,Solyc12g095740,Solyc12g095750,Solyc12g095760,Solyc12g095780,Solyc12g095790,Solyc12g095800,Solyc12g095820,Solyc12g095840,Solyc12g095860,Solyc12g095880,Solyc12g095900,Solyc12g095920,Solyc12g095930,Solyc12g095940,Solyc12g095960,Solyc12g095950,Solyc12g095970,Solyc12g095980,Solyc12g096000,Solyc12g096010,Solyc12g0…
Solyc01g006280	1	883730	890609	1	1	323187-1130613	Cis	300	1043471	10.8672	106	Solyc01g005440,Solyc01g005450,Solyc01g005460,Solyc01g005470,Solyc01g005480,Solyc01g005490,Solyc01g005500,Solyc01g005520,Solyc01g005530,Solyc01g160070,Solyc01g005550,Solyc01g005570,Solyc01g005580,Solyc01g005590,Solyc01g005600,Solyc01g005620,Solyc01g005630,Solyc01g005640,Solyc01g005650,Solyc01g005660,Solyc01g005670,Solyc01g005680,Solyc01g005710,Solyc01g005730,Solyc01g005750,Solyc01g005770,Solyc01g1…
Solyc01g006280	1	883730	890609	2	6	37308480-38023911	Trans	2	37308480	6.02077	94	Solyc06g062860,Solyc06g062900,Solyc06g062910,Solyc06g062920,Solyc06g062930,Solyc06g062940,Solyc06g062950,Solyc06g062960,Solyc06g062990,Solyc06g063010,Solyc06g063020,Solyc06g063030,Solyc06g063040,Solyc06g063050,Solyc06g063060,Solyc06g063080,Solyc06g150124,Solyc06g063090,Solyc06g063100,Solyc06g063110,Solyc06g063120,Solyc06g063130,Solyc06g063150,Solyc06g063160,Solyc06g063180,Solyc06g063190,Solyc06g0…
Solyc01g006320	1	912527	913324	1	1	41117-1613794	Cis	527	961063	25.0646	196	Solyc01g005010,Solyc01g005040,Solyc01g005050,Solyc01g005060,Solyc01g005080,Solyc01g005100,Solyc01g005120,Solyc01g005130,Solyc01g005140,Solyc01g005160,Solyc01g005170,Solyc01g005180,Solyc01g005220,Solyc01g005240,Solyc01g005250,Solyc01g005253,Solyc01g005257,Solyc01g005280,Solyc01g005290,Solyc01g005310,Solyc01g005320,Solyc01g005330,Solyc01g005340,Solyc01g005350,Solyc01g005370,Solyc01g005385,Solyc01g0…
Solyc01g006340	1	924053	927646	1	1	486099-942536	Cis	2	942536	6.25228	64	Solyc01g005680,Solyc01g005710,Solyc01g005730,Solyc01g005750,Solyc01g005770,Solyc01g150100,Solyc01g005780,Solyc01g005783,Solyc01g005787,Solyc01g005790,Solyc01g005810,Solyc01g005820,Solyc01g005830,Solyc01g005840,Solyc01g005850,Solyc01g005870,Solyc01g005880,Solyc01g005890,Solyc01g005900,Solyc01g005920,Solyc01g005930,Solyc01g005940,Solyc01g005950,Solyc01g005980,Solyc01g005985,Solyc01g006000,Solyc01g0…
Solyc01g006350	1	942190	960156	1	1	21665-1816400	Cis	586	994295	16.5825	213	Solyc01g005000,Solyc01g005010,Solyc01g005040,Solyc01g005050,Solyc01g005060,Solyc01g005080,Solyc01g005100,Solyc01g005120,Solyc01g005130,Solyc01g005140,Solyc01g005160,Solyc01g005170,Solyc01g005180,Solyc01g005220,Solyc01g005240,Solyc01g005250,Solyc01g005253,Solyc01g005257,Solyc01g005280,Solyc01g005290,Solyc01g005310,Solyc01g005320,Solyc01g005330,Solyc01g005340,Solyc01g005350,Solyc01g005370,Solyc01g0…
Solyc01g006360	1	963554	990475	1	1	58559-1129990	Cis	121	551935	12.3456	144	Solyc01g005040,Solyc01g005050,Solyc01g005060,Solyc01g005080,Solyc01g005100,Solyc01g005120,Solyc01g005130,Solyc01g005140,Solyc01g005160,Solyc01g005170,Solyc01g005180,Solyc01g005220,Solyc01g005240,Solyc01g005250,Solyc01g005253,Solyc01g005257,Solyc01g005280,Solyc01g005290,Solyc01g005310,Solyc01g005320,Solyc01g005330,Solyc01g005340,Solyc01g005350,Solyc01g005370,Solyc01g005385,Solyc01g005390,Solyc01g0…
Solyc01g006360	1	963554	990475	2	7	8718908-8791789	Trans	2	8718908	6.87517	4	Solyc07g017940,Solyc07g017950,Solyc07g150116,Solyc07g017970
Solyc01g006360	1	963554	990475	3	8	55419467-55423794	Trans	4	55420571	6.65202	1	Solyc08g068210
Solyc01g006370	1	991516	1013901	1	1	46430-1346895	Cis	324	1041288	13.1787	162	Solyc01g005040,Solyc01g005050,Solyc01g005060,Solyc01g005080,Solyc01g005100,Solyc01g005120,Solyc01g005130,Solyc01g005140,Solyc01g005160,Solyc01g005170,Solyc01g005180,Solyc01g005220,Solyc01g005240,Solyc01g005250,Solyc01g005253,Solyc01g005257,Solyc01g005280,Solyc01g005290,Solyc01g005310,Solyc01g005320,Solyc01g005330,Solyc01g005340,Solyc01g005350,Solyc01g005370,Solyc01g005385,Solyc01g005390,Solyc01g0…
Solyc01g006370	1	991516	1013901	2	1	73923178-74611036	Trans	2	73923178	6.55349	68	Solyc01g086720,Solyc01g086730,Solyc01g160620,Solyc01g086760,Solyc01g086770,Solyc01g086780,Solyc01g086790,Solyc01g086800,Solyc01g086810,Solyc01g086815,Solyc01g086820,Solyc01g086830,Solyc01g086840,Solyc01g086860,Solyc01g086870,Solyc01g086880,Solyc01g086890,Solyc01g086920,Solyc01g086930,Solyc01g086950,Solyc01g086960,Solyc01g086975,Solyc01g087000,Solyc01g087005,Solyc01g087010,Solyc01g087020,Solyc01g0…
Solyc01g006370	1	991516	1013901	3	1	75697593-76361979	Trans	2	75697593,76361979	6.55349	71	Solyc01g088710,Solyc01g088730,Solyc01g088740,Solyc01g088750,Solyc01g088760,Solyc01g088770,Solyc01g088780,Solyc01g088790,Solyc01g088800,Solyc01g088810,Solyc01g088820,Solyc01g088830,Solyc01g089840,Solyc01g089857,Solyc01g089870,Solyc01g089880,Solyc01g089890,Solyc01g089910,Solyc01g089915,Solyc01g089920,Solyc01g089930,Solyc01g089940,Solyc01g089970,Solyc01g089980,Solyc01g089990,Solyc01g090000,Solyc01g0…
Solyc01g006430	1	1040800	1042521	1	1	29332-3022809	Cis	779	1041288	27.2456	344	Solyc01g005000,Solyc01g005010,Solyc01g005040,Solyc01g005050,Solyc01g005060,Solyc01g005080,Solyc01g005100,Solyc01g005120,Solyc01g005130,Solyc01g005140,Solyc01g005160,Solyc01g005170,Solyc01g005180,Solyc01g005220,Solyc01g005240,Solyc01g005250,Solyc01g005253,Solyc01g005257,Solyc01g005280,Solyc01g005290,Solyc01g005310,Solyc01g005320,Solyc01g005330,Solyc01g005340,Solyc01g005350,Solyc01g005370,Solyc01g0…
Solyc01g006430	1	1040800	1042521	2	1	4240849-6267982	Trans	12	4677029	10.273	86	Solyc01g009840,Solyc01g009850,Solyc01g009860,Solyc01g009870,Solyc01g009880,Solyc01g009890,Solyc01g009900,Solyc01g009910,Solyc01g009935,Solyc01g161860,Solyc01g009940,Solyc01g009960,Solyc01g009970,Solyc01g009990,Solyc01g010000,Solyc01g010020,Solyc01g010050,Solyc01g010060,Solyc01g150108,Solyc01g150109,Solyc00g144470,Solyc01g010130,Solyc01g010140,Solyc01g160090,Solyc01g010160,Solyc01g010170,Solyc01g0…
Solyc01g006430	1	1040800	1042521	3	1	8177567-8730763	Trans	3	8177567	8.91043	14	Solyc01g011200,Solyc01g011220,Solyc01g011230,Solyc01g011260,Solyc01g162840,Solyc01g011277,Solyc01g011300,Solyc01g011310,Solyc01g162860,Solyc01g011330,Solyc01g150114,Solyc01g011340,Solyc01g011273,Solyc01g011350
Solyc01g006430	1	1040800	1042521	4	1	15605696-15609326	Trans	2	15605696,15609326	6.74521	1	Solyc01g014840
Solyc01g006430	1	1040800	1042521	5	1	42860983-43751450	Trans	3	43510418	7.25759	8	Solyc01g049950,Solyc01g050010,Solyc01g050040,Solyc01g050045,Solyc01g050050,Solyc01g049960,Solyc01g050070,Solyc01g150131
Solyc01g006430	1	1040800	1042521	6	1	49195954-49195961	Trans	2	49195954,49195961	6.48758	1	Solyc01g056690
Solyc01g006430	1	1040800	1042521	7	1	51604279-51619505	Trans	5	51606586,51606628	7.73447	0	NA
Solyc01g006430	1	1040800	1042521	8	1	59113683-59580995	Trans	3	59113683	8.39772	12	Solyc01g058320,Solyc01g162150,Solyc01g058327,Solyc01g058350,Solyc01g058360,Solyc01g150137,Solyc01g150138,Solyc01g058380,Solyc01g058385,Solyc01g058390,Solyc01g058340,Solyc01g058280
Solyc01g006430	1	1040800	1042521	9	1	61158611-61158614	Trans	2	61158614	8.81657	1	Solyc01g058720
Solyc01g006430	1	1040800	1042521	10	1	62639547-63187849	Trans	7	63184727	8.39772	26	Solyc01g060040,Solyc01g060050,Solyc01g163130,Solyc01g060053,Solyc01g060055,Solyc01g162360,Solyc01g060070,Solyc01g060080,Solyc01g060100,Solyc01g060130,Solyc01g060140,Solyc01g060160,Solyc01g060180,Solyc01g060183,Solyc01g060187,Solyc01g060210,Solyc01g150139,Solyc01g060220,Solyc01g060250,Solyc01g060260,Solyc01g060270,Solyc01g060280,Solyc01g060047,Solyc01g060090,Solyc01g060200,Solyc01g060240
Solyc01g006430	1	1040800	1042521	11	1	64506117-65753101	Trans	8	65117133,65117882,65753054,65753079,65753101	8.39772	49	Solyc01g065500,Solyc01g065510,Solyc01g065530,Solyc01g065540,Solyc01g065550,Solyc01g065560,Solyc01g160570,Solyc01g065570,Solyc01g162480,Solyc01g065610,Solyc01g162490,Solyc01g065620,Solyc01g162500,Solyc01g065630,Solyc01g065640,Solyc01g065647,Solyc01g065650,Solyc01g065660,Solyc01g065670,Solyc01g065690,Solyc01g065700,Solyc01g065710,Solyc01g065740,Solyc01g065770,Solyc01g065795,Solyc01g065840,Solyc01g0…
Solyc01g006430	1	1040800	1042521	12	1	67246669-79979305	Trans	186	75856754	12.5303	1181	Solyc01g066480,Solyc01g066490,Solyc01g066500,Solyc01g066510,Solyc01g066520,Solyc01g066560,Solyc01g066570,Solyc01g066590,Solyc01g162640,Solyc01g066614,Solyc01g066620,Solyc01g066625,Solyc01g066630,Solyc01g066640,Solyc01g066650,Solyc01g066660,Solyc01g066670,Solyc01g160360,Solyc01g066700,Solyc01g066720,Solyc01g066730,Solyc01g066750,Solyc01g066760,Solyc01g066770,Solyc01g066775,Solyc01g066790,Solyc01g0…
Solyc01g006430	1	1040800	1042521	13	1	81012180-81012201	Trans	2	81012180,81012201	6.48758	1	Solyc01g098170
Solyc01g006430	1	1040800	1042521	14	1	83719649-84520207	Trans	3	84520207	7.73447	88	Solyc01g102720,Solyc01g102730,Solyc01g102740,Solyc01g102750,Solyc01g102760,Solyc01g102770,Solyc01g102800,Solyc01g102820,Solyc01g102830,Solyc01g102840,Solyc01g102850,Solyc01g102860,Solyc01g102870,Solyc01g102890,Solyc01g102895,Solyc01g102910,Solyc01g102930,Solyc01g102950,Solyc01g102960,Solyc01g102980,Solyc01g103000,Solyc01g160340,Solyc01g103030,Solyc01g103040,Solyc01g103050,Solyc01g103070,Solyc01g1…
Solyc01g006430	1	1040800	1042521	15	1	88158230-88158241	Trans	2	88158230,88158241	6.48758	0	NA
Solyc01g006430	1	1040800	1042521	16	2	40421691-41522543	Trans	4	40421691	8.36703	133	Solyc02g077530,Solyc02g077540,Solyc02g077550,Solyc02g077570,Solyc02g077580,Solyc02g077590,Solyc02g077600,Solyc02g077620,Solyc02g077630,Solyc02g077640,Solyc02g077650,Solyc02g077660,Solyc02g077690,Solyc02g077700,Solyc02g077720,Solyc02g077730,Solyc02g077740,Solyc02g077760,Solyc02g077770,Solyc02g077790,Solyc02g077800,Solyc02g077810,Solyc02g077820,Solyc02g077830,Solyc02g077840,Solyc02g077860,Solyc02g0…
Solyc01g006430	1	1040800	1042521	17	3	3354596-3354790	Trans	3	3354596,3354789,3354790	6.45717	1	Solyc03g160940
Solyc01g006430	1	1040800	1042521	18	3	46911888-47853740	Trans	3	46911888,47218487,47853740	6.48758	99	Solyc03g082400,Solyc03g082410,Solyc03g082420,Solyc03g082430,Solyc03g082435,Solyc03g082440,Solyc03g082450,Solyc03g082460,Solyc03g082490,Solyc03g082500,Solyc03g082510,Solyc03g082520,Solyc03g082530,Solyc03g082550,Solyc03g082560,Solyc03g082570,Solyc03g082580,Solyc03g082600,Solyc03g082610,Solyc03g082620,Solyc03g082630,Solyc03g082640,Solyc03g082650,Solyc03g082660,Solyc03g082670,Solyc03g082690,Solyc03g0…
Solyc01g006430	1	1040800	1042521	19	3	55107877-55107992	Trans	2	55107877	6.36673	1	Solyc03g098240
Solyc01g006430	1	1040800	1042521	20	3	60525938-60525939	Trans	2	60525938,60525939	8.85997	1	Solyc03g116790
Solyc01g006430	1	1040800	1042521	21	4	34499428-34783955	Trans	2	34499428,34783955	6.48758	2	Solyc04g045660,Solyc04g047670
Solyc01g006430	1	1040800	1042521	22	5	15622148-15622191	Trans	3	15622148,15622181,15622191	6.48758	0	NA
Solyc01g006430	1	1040800	1042521	23	5	60560235-61041048	Trans	2	60560235	7.41482	49	Solyc05g050940,Solyc05g050950,Solyc05g050960,Solyc05g050970,Solyc05g050980,Solyc05g050990,Solyc05g051000,Solyc05g051010,Solyc05g051030,Solyc05g051050,Solyc05g051080,Solyc05g051090,Solyc05g051100,Solyc05g051120,Solyc05g051130,Solyc05g162500,Solyc05g051140,Solyc05g051150,Solyc05g162510,Solyc05g160120,Solyc05g160230,Solyc05g162190,Solyc05g051153,Solyc05g051160,Solyc05g162200,Solyc05g051180,Solyc05g0…
Solyc01g006430	1	1040800	1042521	24	5	63699751-64559080	Trans	47	64054578	9.41991	124	Solyc05g054400,Solyc05g054405,Solyc05g054410,Solyc05g054420,Solyc05g054440,Solyc05g054450,Solyc05g054460,Solyc05g054480,Solyc05g054490,Solyc05g054510,Solyc05g054530,Solyc05g054540,Solyc05g054560,Solyc05g054580,Solyc05g054590,Solyc05g054610,Solyc05g054630,Solyc05g054650,Solyc05g054660,Solyc05g054680,Solyc05g054690,Solyc05g054700,Solyc05g054710,Solyc05g054720,Solyc05g054730,Solyc05g054750,Solyc05g0…
Solyc01g006430	1	1040800	1042521	25	6	3199182-3199196	Trans	2	3199182,3199196	6.48758	0	NA
Solyc01g006430	1	1040800	1042521	26	6	40470845-40470853	Trans	2	40470845,40470853	6.48758	0	NA
Solyc01g006430	1	1040800	1042521	27	7	19371204-19373494	Trans	3	19373494	6.48758	0	NA
Solyc01g006430	1	1040800	1042521	28	7	33046478-33046525	Trans	3	33046478,33046519,33046525	6.48758	1	Solyc07g026960
Solyc01g006430	1	1040800	1042521	29	7	52023186-52023249	Trans	3	52023244	7.78313	1	Solyc07g041280
Solyc01g006430	1	1040800	1042521	30	11	999342-999343	Trans	2	999342,999343	6.48758	1	Solyc11g006210
Solyc01g006430	1	1040800	1042521	31	12	9972377-9972433	Trans	2	9972377,9972433	6.48758	0	NA
Solyc01g006430	1	1040800	1042521	32	12	57444807-57876714	Trans	4	57444807,57444824,57444870,57876714	6.48758	42	Solyc12g042485,Solyc12g042500,Solyc12g161980,Solyc12g042510,Solyc12g042505,Solyc12g042520,Solyc12g042530,Solyc12g042540,Solyc12g042545,Solyc12g042550,Solyc12g042560,Solyc12g042580,Solyc12g042590,Solyc12g042600,Solyc12g042603,Solyc12g042607,Solyc12g042620,Solyc12g161990,Solyc12g042640,Solyc12g042650,Solyc12g150117,Solyc12g042690,Solyc12g042695,Solyc12g042700,Solyc12g162000,Solyc12g042720,Solyc12g0…
Solyc01g006480	1	1080397	1084545	1	1	168735-1127106	Cis	68	1058070	10.786	127	Solyc01g005220,Solyc01g005240,Solyc01g005250,Solyc01g005253,Solyc01g005257,Solyc01g005280,Solyc01g005290,Solyc01g005310,Solyc01g005320,Solyc01g005330,Solyc01g005340,Solyc01g005350,Solyc01g005370,Solyc01g005385,Solyc01g005390,Solyc01g005410,Solyc01g005420,Solyc01g005430,Solyc01g005440,Solyc01g005450,Solyc01g005460,Solyc01g005470,Solyc01g005480,Solyc01g005490,Solyc01g005500,Solyc01g005520,Solyc01g0…
Solyc01g006500	1	1095657	1099444	1	1	109982-1871966	Cis	476	1097891	18.6383	207	Solyc01g005100,Solyc01g005120,Solyc01g005130,Solyc01g005140,Solyc01g005160,Solyc01g005170,Solyc01g005180,Solyc01g005220,Solyc01g005240,Solyc01g005250,Solyc01g005253,Solyc01g005257,Solyc01g005280,Solyc01g005290,Solyc01g005310,Solyc01g005320,Solyc01g005330,Solyc01g005340,Solyc01g005350,Solyc01g005370,Solyc01g005385,Solyc01g005390,Solyc01g005410,Solyc01g005420,Solyc01g005430,Solyc01g005440,Solyc01g0…
Solyc01g006500	1	1095657	1099444	2	1	74967116-75735354	Trans	2	75735354	6.31813	82	Solyc01g087850,Solyc01g087860,Solyc01g087880,Solyc01g087900,Solyc01g087920,Solyc01g087940,Solyc01g087950,Solyc01g087960,Solyc01g087990,Solyc01g088010,Solyc01g088013,Solyc01g088017,Solyc01g088030,Solyc01g088050,Solyc01g088060,Solyc01g088080,Solyc01g088090,Solyc01g088100,Solyc01g088105,Solyc01g088120,Solyc01g088150,Solyc01g088160,Solyc01g088170,Solyc01g088180,Solyc01g088230,Solyc01g088200,Solyc01g0…
Solyc01g006510	1	1100167	1104497	1	1	194643-1237963	Cis	149	1045007	14.8947	135	Solyc01g005220,Solyc01g005240,Solyc01g005250,Solyc01g005253,Solyc01g005257,Solyc01g005280,Solyc01g005290,Solyc01g005310,Solyc01g005320,Solyc01g005330,Solyc01g005340,Solyc01g005350,Solyc01g005370,Solyc01g005385,Solyc01g005390,Solyc01g005410,Solyc01g005420,Solyc01g005430,Solyc01g005440,Solyc01g005450,Solyc01g005460,Solyc01g005470,Solyc01g005480,Solyc01g005490,Solyc01g005500,Solyc01g005520,Solyc01g0…
Solyc01g006510	1	1100167	1104497	2	1	2377322-2828353	Trans	3	2828337,2828353	6.36572	58	Solyc01g008340,Solyc01g008360,Solyc01g008370,Solyc01g161350,Solyc01g008400,Solyc01g008390,Solyc01g008425,Solyc01g008450,Solyc01g008470,Solyc01g150104,Solyc01g008473,Solyc01g150105,Solyc01g008475,Solyc01g150106,Solyc01g008477,Solyc01g150107,Solyc01g008479,Solyc01g008480,Solyc01g008490,Solyc01g008510,Solyc01g008530,Solyc01g008550,Solyc01g008570,Solyc01g008580,Solyc01g008590,Solyc01g008600,Solyc01g0…
Solyc01g006510	1	1100167	1104497	3	1	4894351-5394555	Trans	5	4895304	7.08571	28	Solyc01g010130,Solyc01g010140,Solyc01g160090,Solyc01g010160,Solyc01g010170,Solyc01g010180,Solyc01g010210,Solyc01g010215,Solyc01g010230,Solyc01g010240,Solyc01g010250,Solyc01g010260,Solyc01g010270,Solyc01g010280,Solyc01g010310,Solyc01g010315,Solyc01g010350,Solyc01g010360,Solyc01g010365,Solyc01g010400,Solyc01g010410,Solyc01g010430,Solyc01g010470,Solyc01g010150,Solyc01g010370,Solyc01g010390,Solyc01g0…
Solyc01g006510	1	1100167	1104497	4	1	6263610-6350098	Trans	4	6336156,6336161	6.36572	6	Solyc01g010830,Solyc01g160170,Solyc01g010840,Solyc01g010860,Solyc01g010880,Solyc01g010870
Solyc01g006510	1	1100167	1104497	5	1	7632334-7674302	Trans	8	7663495,7663522,7663579	8.3292	2	Solyc01g011090,Solyc01g011100
Solyc01g006510	1	1100167	1104497	6	1	14012252-14015239	Trans	2	14015239	9.27311	1	Solyc01g014490
Solyc01g006510	1	1100167	1104497	7	1	15605696-15609326	Trans	2	15605696,15609326	6.58586	1	Solyc01g014840
Solyc01g006510	1	1100167	1104497	8	1	29360791-29366848	Trans	2	29360791,29366848	6.56463	3	Solyc01g020343,Solyc01g020347,Solyc01g020340
Solyc01g006510	1	1100167	1104497	9	1	32515447-33659128	Trans	3	33357653,33659128	6.36572	26	Solyc01g021680,Solyc01g021690,Solyc01g021700,Solyc01g161700,Solyc01g021720,Solyc01g021730,Solyc01g021740,Solyc01g022740,Solyc01g022750,Solyc01g022760,Solyc01g022780,Solyc01g033990,Solyc01g161710,Solyc01g033995,Solyc01g034010,Solyc01g161720,Solyc01g160250,Solyc01g161730,Solyc01g161740,Solyc01g034050,Solyc01g034070,Solyc01g161750,Solyc01g034080,Solyc01g022785,Solyc01g034020,Solyc01g021640
Solyc01g006510	1	1100167	1104497	10	1	39483074-39484116	Trans	2	39483074,39484116	6.05814	1	Solyc01g044490
Solyc01g006510	1	1100167	1104497	11	1	49548075-50241919	Trans	4	50241919	6.61925	12	Solyc01g056730,Solyc01g056750,Solyc01g056760,Solyc01g056770,Solyc01g056780,Solyc01g056800,Solyc01g056830,Solyc01g056840,Solyc01g056850,Solyc01g056810,Solyc01g056720,Solyc01g056790
Solyc01g006510	1	1100167	1104497	12	1	63164947-63183257	Trans	2	63183257	7.96377	4	Solyc01g060250,Solyc01g060260,Solyc01g060270,Solyc01g060280
Solyc01g006510	1	1100167	1104497	13	1	64545963-65094490	Trans	2	64545963	7.41395	25	Solyc01g065510,Solyc01g065530,Solyc01g065540,Solyc01g065550,Solyc01g065560,Solyc01g160570,Solyc01g065570,Solyc01g162480,Solyc01g065610,Solyc01g162490,Solyc01g065620,Solyc01g162500,Solyc01g065630,Solyc01g065640,Solyc01g065647,Solyc01g065650,Solyc01g065660,Solyc01g065670,Solyc01g065690,Solyc01g065700,Solyc01g065710,Solyc01g065580,Solyc01g065585,Solyc01g065643,Solyc01g065720
Solyc01g006510	1	1100167	1104497	14	1	67378652-67864136	Trans	4	67378652	6.61925	35	Solyc01g066560,Solyc01g066570,Solyc01g066590,Solyc01g162640,Solyc01g066614,Solyc01g066620,Solyc01g066625,Solyc01g066630,Solyc01g066640,Solyc01g066650,Solyc01g066660,Solyc01g066670,Solyc01g160360,Solyc01g066700,Solyc01g066720,Solyc01g066730,Solyc01g066750,Solyc01g066760,Solyc01g066770,Solyc01g066775,Solyc01g066790,Solyc01g066800,Solyc01g066810,Solyc01g066820,Solyc01g066840,Solyc01g066850,Solyc01g0…
Solyc01g006510	1	1100167	1104497	15	1	68954171-77304662	Trans	90	69457040,69457089,69457098	8.90588	770	Solyc01g067500,Solyc01g067510,Solyc01g067520,Solyc01g067530,Solyc01g067570,Solyc01g067590,Solyc01g067600,Solyc01g067620,Solyc01g067630,Solyc01g067640,Solyc01g067650,Solyc01g067660,Solyc01g067680,Solyc01g067690,Solyc01g067710,Solyc01g067720,Solyc01g067730,Solyc01g067740,Solyc01g067760,Solyc01g067780,Solyc01g067790,Solyc01g067820,Solyc01g067830,Solyc01g067840,Solyc01g067850,Solyc01g067860,Solyc01g0…
Solyc01g006510	1	1100167	1104497	16	5	64298604-64487058	Trans	4	64395949	6.5614	40	Solyc05g055110,Solyc05g055130,Solyc05g055140,Solyc05g055150,Solyc05g055160,Solyc05g055170,Solyc05g055180,Solyc05g150152,Solyc05g055190,Solyc05g055200,Solyc05g055220,Solyc05g055230,Solyc05g055250,Solyc05g055270,Solyc05g055280,Solyc05g055300,Solyc05g055310,Solyc05g055320,Solyc05g055330,Solyc05g055340,Solyc05g055343,Solyc05g055360,Solyc05g055370,Solyc05g055380,Solyc05g055400,Solyc05g055410,Solyc05g0…
Solyc01g006510	1	1100167	1104497	17	11	3991585-4281457	Trans	7	3991585,3991586	6.05208	27	Solyc11g010900,Solyc11g010920,Solyc11g010930,Solyc11g010940,Solyc11g010960,Solyc11g010990,Solyc11g011000,Solyc11g011010,Solyc11g011020,Solyc11g011030,Solyc11g011040,Solyc11g011050,Solyc11g011080,Solyc11g011100,Solyc11g011110,Solyc11g011120,Solyc11g011140,Solyc11g011160,Solyc11g011180,Solyc11g010910,Solyc11g010950,Solyc11g010980,Solyc11g011090,Solyc11g011130,Solyc11g011150,Solyc11g011170,Solyc11g0…
Solyc01g006510	1	1100167	1104497	18	11	6401296-6717415	Trans	3	6451275	7.7602	17	Solyc11g013350,Solyc11g013353,Solyc11g013357,Solyc11g013380,Solyc11g013410,Solyc11g013450,Solyc11g013470,Solyc11g013500,Solyc11g013370,Solyc11g013390,Solyc11g150103,Solyc11g013400,Solyc11g013440,Solyc11g013460,Solyc11g013490,Solyc11g013520,Solyc11g013530
Solyc01g006520	1	1105731	1109059	1	1	178212-1348398	Cis	190	781667	8.97964	145	Solyc01g005220,Solyc01g005240,Solyc01g005250,Solyc01g005253,Solyc01g005257,Solyc01g005280,Solyc01g005290,Solyc01g005310,Solyc01g005320,Solyc01g005330,Solyc01g005340,Solyc01g005350,Solyc01g005370,Solyc01g005385,Solyc01g005390,Solyc01g005410,Solyc01g005420,Solyc01g005430,Solyc01g005440,Solyc01g005450,Solyc01g005460,Solyc01g005470,Solyc01g005480,Solyc01g005490,Solyc01g005500,Solyc01g005520,Solyc01g0…
Solyc01g006530	1	1110866	1113283	1	1	678732-1348398	Cis	113	1107187	7.53641	66	Solyc01g006000,Solyc01g006050,Solyc01g006055,Solyc01g006070,Solyc01g006080,Solyc01g006090,Solyc01g006110,Solyc01g006150,Solyc01g006160,Solyc01g006180,Solyc01g006190,Solyc01g006200,Solyc01g006210,Solyc01g006240,Solyc01g006250,Solyc01g006260,Solyc01g006270,Solyc01g006310,Solyc01g006320,Solyc01g006330,Solyc01g006340,Solyc01g006380,Solyc01g006390,Solyc01g006400,Solyc01g006410,Solyc01g006420,Solyc01g0…
Solyc01g006540	1	1119976	1130114	1	1	41117-2010381	Cis	645	1097908	53.4859	227	Solyc01g005010,Solyc01g005040,Solyc01g005050,Solyc01g005060,Solyc01g005080,Solyc01g005100,Solyc01g005120,Solyc01g005130,Solyc01g005140,Solyc01g005160,Solyc01g005170,Solyc01g005180,Solyc01g005220,Solyc01g005240,Solyc01g005250,Solyc01g005253,Solyc01g005257,Solyc01g005280,Solyc01g005290,Solyc01g005310,Solyc01g005320,Solyc01g005330,Solyc01g005340,Solyc01g005350,Solyc01g005370,Solyc01g005385,Solyc01g0…
Solyc01g006550	1	1130445	1134371	1	1	143440-1133548	Cis	26	514206	22.3523	133	Solyc01g005140,Solyc01g005160,Solyc01g005170,Solyc01g005180,Solyc01g005220,Solyc01g005240,Solyc01g005250,Solyc01g005253,Solyc01g005257,Solyc01g005280,Solyc01g005290,Solyc01g005310,Solyc01g005320,Solyc01g005330,Solyc01g005340,Solyc01g005350,Solyc01g005370,Solyc01g005385,Solyc01g005390,Solyc01g005410,Solyc01g005420,Solyc01g005430,Solyc01g005440,Solyc01g005450,Solyc01g005460,Solyc01g005470,Solyc01g0…
Solyc01g006550	1	1130445	1134371	2	1	3933853-3934332	Trans	5	3934332	17.8456	1	Solyc01g009690
Solyc01g006630	1	1232464	1239756	1	1	255245-1816400	Cis	126	1384658	11.1905	182	Solyc01g005340,Solyc01g005350,Solyc01g005370,Solyc01g005385,Solyc01g005390,Solyc01g005410,Solyc01g005420,Solyc01g005430,Solyc01g005440,Solyc01g005450,Solyc01g005460,Solyc01g005470,Solyc01g005480,Solyc01g005490,Solyc01g005500,Solyc01g005520,Solyc01g005530,Solyc01g160070,Solyc01g005550,Solyc01g005570,Solyc01g005580,Solyc01g005590,Solyc01g005600,Solyc01g005620,Solyc01g005630,Solyc01g005640,Solyc01g0…
Solyc01g006650	1	1254710	1258026	1	1	1257577-1443034	Cis	5	1346895	7.08946	21	Solyc01g006650,Solyc01g006670,Solyc01g006680,Solyc01g006710,Solyc01g006720,Solyc01g006740,Solyc01g006750,Solyc01g006760,Solyc01g006780,Solyc01g006810,Solyc01g006820,Solyc01g006840,Solyc01g006845,Solyc01g006860,Solyc01g006660,Solyc01g006700,Solyc01g006770,Solyc01g006800,Solyc01g006830,Solyc01g006850,Solyc01g006870
Solyc01g006660	1	1260272	1264787	1	1	47452-1995597	Cis	677	1288999	32.5205	226	Solyc01g005040,Solyc01g005050,Solyc01g005060,Solyc01g005080,Solyc01g005100,Solyc01g005120,Solyc01g005130,Solyc01g005140,Solyc01g005160,Solyc01g005170,Solyc01g005180,Solyc01g005220,Solyc01g005240,Solyc01g005250,Solyc01g005253,Solyc01g005257,Solyc01g005280,Solyc01g005290,Solyc01g005310,Solyc01g005320,Solyc01g005330,Solyc01g005340,Solyc01g005350,Solyc01g005370,Solyc01g005385,Solyc01g005390,Solyc01g0…
Solyc01g006700	1	1286505	1294517	1	1	297482-2298320	Cis	519	1292140	34.7414	222	Solyc01g005410,Solyc01g005420,Solyc01g005430,Solyc01g005440,Solyc01g005450,Solyc01g005460,Solyc01g005470,Solyc01g005480,Solyc01g005490,Solyc01g005500,Solyc01g005520,Solyc01g005530,Solyc01g160070,Solyc01g005550,Solyc01g005570,Solyc01g005580,Solyc01g005590,Solyc01g005600,Solyc01g005620,Solyc01g005630,Solyc01g005640,Solyc01g005650,Solyc01g005660,Solyc01g005670,Solyc01g005680,Solyc01g005710,Solyc01g0…
Solyc01g006700	1	1286505	1294517	2	3	47693435-47693523	Trans	2	47693435	6.4706	1	Solyc03g083260
Solyc01g006700	1	1286505	1294517	3	6	42792302-42797931	Trans	3	42797931	7.46113	2	Solyc06g073240,Solyc06g073230
Solyc01g006700	1	1286505	1294517	4	7	224551-1326948	Trans	5	1326948	6.33358	131	Solyc07g005330,Solyc07g005340,Solyc07g005343,Solyc07g005347,Solyc07g005360,Solyc07g005370,Solyc07g005390,Solyc07g005400,Solyc07g005410,Solyc07g005420,Solyc07g005430,Solyc07g005440,Solyc07g005460,Solyc07g005475,Solyc07g005500,Solyc07g005510,Solyc07g005520,Solyc07g005540,Solyc07g005550,Solyc07g005560,Solyc07g005580,Solyc07g005590,Solyc07g005620,Solyc07g005630,Solyc07g005640,Solyc07g005655,Solyc07g0…
Solyc01g006700	1	1286505	1294517	5	7	2213528-4200126	Trans	6	3813559	6.88528	154	Solyc07g007590,Solyc07g007600,Solyc07g007610,Solyc07g007620,Solyc07g007640,Solyc07g007660,Solyc07g007680,Solyc07g007700,Solyc07g007705,Solyc07g007730,Solyc07g007735,Solyc07g007740,Solyc07g007750,Solyc07g007755,Solyc07g007770,Solyc07g007790,Solyc07g007800,Solyc07g007830,Solyc07g007860,Solyc07g007880,Solyc07g007890,Solyc07g007930,Solyc07g150102,Solyc07g007950,Solyc07g007960,Solyc07g007980,Solyc07g0…
Solyc01g006700	1	1286505	1294517	6	7	5764912-5770213	Trans	2	5770213	7.22512	1	Solyc07g015900
Solyc01g006700	1	1286505	1294517	7	7	61878013-63248861	Trans	10	61878013,62710309,62715976	6.84088	163	Solyc07g150145,Solyc07g053530,Solyc07g053540,Solyc07g053550,Solyc07g053560,Solyc07g053570,Solyc07g053580,Solyc07g053590,Solyc07g053600,Solyc07g053615,Solyc07g053630,Solyc07g053640,Solyc07g053660,Solyc07g053670,Solyc07g053690,Solyc07g053700,Solyc07g053720,Solyc07g053735,Solyc07g053740,Solyc07g053750,Solyc07g053760,Solyc07g053770,Solyc07g053780,Solyc07g053790,Solyc07g053810,Solyc07g053820,Solyc07g0…
Solyc01g006700	1	1286505	1294517	8	7	65286148-65631656	Trans	3	65576052,65631656	6.36093	49	Solyc07g062750,Solyc07g062770,Solyc07g062780,Solyc07g062790,Solyc07g062800,Solyc07g062810,Solyc07g062820,Solyc07g062840,Solyc07g062870,Solyc07g062890,Solyc07g062920,Solyc07g062930,Solyc07g062950,Solyc07g062960,Solyc07g062970,Solyc07g062990,Solyc07g063010,Solyc07g063030,Solyc07g063040,Solyc07g063050,Solyc07g063070,Solyc07g063110,Solyc07g063140,Solyc07g063145,Solyc07g063160,Solyc07g063170,Solyc07g0…
Solyc01g006700	1	1286505	1294517	9	9	4610991-4615668	Trans	3	4615668	6.8103	2	Solyc09g011240,Solyc09g011250
Solyc01g006710	1	1295363	1309677	1	12	691347-1174256	Trans	35	1011904	8.27246	62	Solyc12g006120,Solyc12g006140,Solyc12g006160,Solyc12g006170,Solyc12g006190,Solyc12g006200,Solyc12g006210,Solyc12g006220,Solyc12g006230,Solyc12g006250,Solyc12g006260,Solyc12g006270,Solyc12g006290,Solyc12g006300,Solyc12g006313,Solyc12g006317,Solyc12g006340,Solyc12g006350,Solyc12g006360,Solyc12g006370,Solyc12g006380,Solyc12g006390,Solyc12g006400,Solyc12g006410,Solyc12g006420,Solyc12g006430,Solyc12g0…
Solyc01g006780	1	1367276	1367899	1	3	52479752-52481562	Trans	2	52479752	7.18456	0	NA
Solyc01g006800	1	1372404	1379158	1	1	1083075-1879926	Cis	80	1462352	9.68554	79	Solyc01g006510,Solyc01g006520,Solyc01g006530,Solyc01g006540,Solyc01g006555,Solyc01g006585,Solyc01g006590,Solyc01g006610,Solyc01g006620,Solyc01g006630,Solyc01g006650,Solyc01g006670,Solyc01g006680,Solyc01g006710,Solyc01g006720,Solyc01g006740,Solyc01g006750,Solyc01g006760,Solyc01g006780,Solyc01g006810,Solyc01g006820,Solyc01g006840,Solyc01g006845,Solyc01g006860,Solyc01g006900,Solyc01g006910,Solyc01g0…
Solyc01g006810	1	1380764	1385738	1	1	209054-2010381	Cis	344	1497367	27.8715	205	Solyc01g005250,Solyc01g005253,Solyc01g005257,Solyc01g005280,Solyc01g005290,Solyc01g005310,Solyc01g005320,Solyc01g005330,Solyc01g005340,Solyc01g005350,Solyc01g005370,Solyc01g005385,Solyc01g005390,Solyc01g005410,Solyc01g005420,Solyc01g005430,Solyc01g005440,Solyc01g005450,Solyc01g005460,Solyc01g005470,Solyc01g005480,Solyc01g005490,Solyc01g005500,Solyc01g005520,Solyc01g005530,Solyc01g160070,Solyc01g0…
Solyc01g006820	1	1398236	1398998	1	1	350450-1973505	Cis	271	1453536	15.8163	180	Solyc01g005490,Solyc01g005500,Solyc01g005520,Solyc01g005530,Solyc01g160070,Solyc01g005550,Solyc01g005570,Solyc01g005580,Solyc01g005590,Solyc01g005600,Solyc01g005620,Solyc01g005630,Solyc01g005640,Solyc01g005650,Solyc01g005660,Solyc01g005670,Solyc01g005680,Solyc01g005710,Solyc01g005730,Solyc01g005750,Solyc01g005770,Solyc01g150100,Solyc01g005780,Solyc01g005783,Solyc01g005787,Solyc01g005790,Solyc01g0…
Solyc01g006830	1	1406957	1409906	1	1	898540-1973589	Cis	331	1434881	33.5959	102	Solyc01g006310,Solyc01g006320,Solyc01g006330,Solyc01g006340,Solyc01g006380,Solyc01g006390,Solyc01g006400,Solyc01g006410,Solyc01g006420,Solyc01g006430,Solyc01g006440,Solyc01g006460,Solyc01g006510,Solyc01g006520,Solyc01g006530,Solyc01g006540,Solyc01g006555,Solyc01g006585,Solyc01g006590,Solyc01g006610,Solyc01g006620,Solyc01g006630,Solyc01g006650,Solyc01g006670,Solyc01g006680,Solyc01g006710,Solyc01g0…
Solyc01g006860	1	1430366	1434582	1	1	1232685-1965567	Cis	174	1807326	9.44898	71	Solyc01g006630,Solyc01g006650,Solyc01g006670,Solyc01g006680,Solyc01g006710,Solyc01g006720,Solyc01g006740,Solyc01g006750,Solyc01g006760,Solyc01g006780,Solyc01g006810,Solyc01g006820,Solyc01g006840,Solyc01g006845,Solyc01g006860,Solyc01g006900,Solyc01g006910,Solyc01g006920,Solyc01g006930,Solyc01g006940,Solyc01g006980,Solyc01g006990,Solyc01g006993,Solyc01g006997,Solyc01g007010,Solyc01g007030,Solyc01g0…
Solyc01g006860	1	1430366	1434582	2	2	52668754-52916538	Trans	4	52914153	6.37171	34	Solyc02g093880,Solyc02g093890,Solyc02g093900,Solyc02g093910,Solyc02g093920,Solyc02g093940,Solyc02g093960,Solyc02g093970,Solyc02g093980,Solyc02g094000,Solyc02g094010,Solyc02g094030,Solyc02g094040,Solyc02g094050,Solyc02g094080,Solyc02g094100,Solyc02g094110,Solyc02g094120,Solyc02g094125,Solyc02g094140,Solyc02g094160,Solyc02g094170,Solyc02g094180,Solyc02g094190,Solyc02g094200,Solyc02g094210,Solyc02g0…
Solyc01g006870	1	1438256	1446376	1	1	29332-3534838	Cis	705	1430611	39.1044	375	Solyc01g005000,Solyc01g005010,Solyc01g005040,Solyc01g005050,Solyc01g005060,Solyc01g005080,Solyc01g005100,Solyc01g005120,Solyc01g005130,Solyc01g005140,Solyc01g005160,Solyc01g005170,Solyc01g005180,Solyc01g005220,Solyc01g005240,Solyc01g005250,Solyc01g005253,Solyc01g005257,Solyc01g005280,Solyc01g005290,Solyc01g005310,Solyc01g005320,Solyc01g005330,Solyc01g005340,Solyc01g005350,Solyc01g005370,Solyc01g0…
Solyc01g006870	1	1438256	1446376	2	1	42859348-42859767	Trans	3	42859348,42859356,42859767	6.73826	1	Solyc01g150131
Solyc01g006870	1	1438256	1446376	3	1	65118472-65118491	Trans	2	65118472,65118491	6.01927	1	Solyc01g065740
Solyc01g006870	1	1438256	1446376	4	1	68199666-68202183	Trans	3	68199666,68199850,68202183	6.05208	1	Solyc01g067090
Solyc01g006870	1	1438256	1446376	5	1	72265892-73198791	Trans	5	72265892,72265904,72265930	7.01832	97	Solyc01g080450,Solyc01g080460,Solyc01g080480,Solyc01g080490,Solyc01g080500,Solyc01g080520,Solyc01g080550,Solyc01g080560,Solyc01g080570,Solyc01g080590,Solyc01g080630,Solyc01g080660,Solyc01g080680,Solyc01g080690,Solyc01g080700,Solyc01g080720,Solyc01g080750,Solyc01g080760,Solyc01g080770,Solyc01g080780,Solyc01g162690,Solyc01g162710,Solyc01g080785,Solyc01g162700,Solyc01g080790,Solyc01g080800,Solyc01g0…
Solyc01g006870	1	1438256	1446376	6	1	75395856-76112641	Trans	8	76112603,76112639,76112641	7.01832	85	Solyc01g160370,Solyc01g088390,Solyc01g088400,Solyc01g088410,Solyc01g088430,Solyc01g088440,Solyc00g217960,Solyc01g088450,Solyc01g088460,Solyc01g088470,Solyc01g088490,Solyc01g088500,Solyc01g150146,Solyc01g088530,Solyc01g088540,Solyc01g088560,Solyc01g088575,Solyc01g162760,Solyc01g088590,Solyc01g088620,Solyc01g088630,Solyc01g088635,Solyc01g088640,Solyc01g088660,Solyc01g088680,Solyc01g088690,Solyc01g0…
Solyc01g006870	1	1438256	1446376	7	1	77568652-78522596	Trans	14	77568652,77568655,77841063,77908027	7.01832	114	Solyc01g091740,Solyc01g091770,Solyc01g091800,Solyc01g091810,Solyc01g091820,Solyc01g091830,Solyc01g091840,Solyc01g091850,Solyc01g091865,Solyc01g091880,Solyc01g091890,Solyc01g091920,Solyc01g091940,Solyc01g092950,Solyc01g160330,Solyc01g093960,Solyc01g093980,Solyc01g162780,Solyc01g162770,Solyc01g093990,Solyc01g094000,Solyc01g094010,Solyc01g094020,Solyc01g094040,Solyc01g094050,Solyc01g094070,Solyc01g0…
Solyc01g006870	1	1438256	1446376	8	5	10028466-10157209	Trans	2	10028466,10157209	6.22185	5	Solyc05g015170,Solyc05g015180,Solyc05g015230,Solyc05g015220,Solyc05g015210
Solyc01g006870	1	1438256	1446376	9	8	56150055-56150066	Trans	2	56150055,56150066	6.22185	0	NA
Solyc01g006880	1	1449635	1464284	1	12	692115-1258641	Trans	64	1100675	12.2707	76	Solyc12g006120,Solyc12g006140,Solyc12g006160,Solyc12g006170,Solyc12g006190,Solyc12g006200,Solyc12g006210,Solyc12g006220,Solyc12g006230,Solyc12g006250,Solyc12g006260,Solyc12g006270,Solyc12g006290,Solyc12g006300,Solyc12g006313,Solyc12g006317,Solyc12g006340,Solyc12g006350,Solyc12g006360,Solyc12g006370,Solyc12g006380,Solyc12g006390,Solyc12g006400,Solyc12g006410,Solyc12g006420,Solyc12g006430,Solyc12g0…
Solyc01g006900	1	1479876	1485363	1	1	552931-1856063	Cis	198	1499081	12.5433	135	Solyc01g005820,Solyc01g005830,Solyc01g005840,Solyc01g005850,Solyc01g005870,Solyc01g005880,Solyc01g005890,Solyc01g005900,Solyc01g005920,Solyc01g005930,Solyc01g005940,Solyc01g005950,Solyc01g005980,Solyc01g005985,Solyc01g006000,Solyc01g006050,Solyc01g006055,Solyc01g006070,Solyc01g006080,Solyc01g006090,Solyc01g006110,Solyc01g006150,Solyc01g006160,Solyc01g006180,Solyc01g006190,Solyc01g006200,Solyc01g0…
Solyc01g006930	1	1513360	1518819	1	1	1292140-2415179	Cis	73	2415179	7.95753	110	Solyc01g006710,Solyc01g006720,Solyc01g006740,Solyc01g006750,Solyc01g006760,Solyc01g006780,Solyc01g006810,Solyc01g006820,Solyc01g006840,Solyc01g006845,Solyc01g006860,Solyc01g006900,Solyc01g006910,Solyc01g006920,Solyc01g006930,Solyc01g006940,Solyc01g006980,Solyc01g006990,Solyc01g006993,Solyc01g006997,Solyc01g007010,Solyc01g007030,Solyc01g007040,Solyc01g007050,Solyc01g007070,Solyc01g007090,Solyc01g0…
Solyc01g006930	1	1513360	1518819	2	5	62565152-62565165	Trans	2	62565165	6.54522	0	NA
Solyc01g006940	1	1519347	1522360	1	1	1347661-2236440	Cis	10	1379024	6.86934	90	Solyc01g006740,Solyc01g006750,Solyc01g006760,Solyc01g006780,Solyc01g006810,Solyc01g006820,Solyc01g006840,Solyc01g006845,Solyc01g006860,Solyc01g006900,Solyc01g006910,Solyc01g006920,Solyc01g006930,Solyc01g006940,Solyc01g006980,Solyc01g006990,Solyc01g006993,Solyc01g006997,Solyc01g007010,Solyc01g007030,Solyc01g007040,Solyc01g007050,Solyc01g007070,Solyc01g007090,Solyc01g007100,Solyc01g007110,Solyc01g0…
Solyc01g006940	1	1519347	1522360	2	1	3205470-3205527	Trans	2	3205470,3205527	6.07242	1	Solyc01g009230
Solyc01g006940	1	1519347	1522360	3	8	59241451-60160593	Trans	3	59397559	6.89211	101	Solyc08g077230,Solyc08g077250,Solyc08g077270,Solyc08g077280,Solyc08g077290,Solyc08g077330,Solyc08g077350,Solyc08g077360,Solyc08g077380,Solyc08g077400,Solyc08g077410,Solyc08g077450,Solyc08g077460,Solyc08g077470,Solyc08g077480,Solyc08g077510,Solyc08g077520,Solyc08g077530,Solyc08g077540,Solyc08g077560,Solyc08g077570,Solyc08g077575,Solyc08g077590,Solyc08g077600,Solyc08g077610,Solyc08g077620,Solyc08g0…
Solyc01g006950	1	1523134	1525355	1	1	508558-1807326	Cis	239	1536765	11.2075	140	Solyc01g005770,Solyc01g150100,Solyc01g005780,Solyc01g005783,Solyc01g005787,Solyc01g005790,Solyc01g005810,Solyc01g005820,Solyc01g005830,Solyc01g005840,Solyc01g005850,Solyc01g005870,Solyc01g005880,Solyc01g005890,Solyc01g005900,Solyc01g005920,Solyc01g005930,Solyc01g005940,Solyc01g005950,Solyc01g005980,Solyc01g005985,Solyc01g006000,Solyc01g006050,Solyc01g006055,Solyc01g006070,Solyc01g006080,Solyc01g0…
Solyc01g006960	1	1527321	1546718	1	1	1080803-3438270	Cis	706	1518309	22.0337	228	Solyc01g006510,Solyc01g006520,Solyc01g006530,Solyc01g006540,Solyc01g006555,Solyc01g006585,Solyc01g006590,Solyc01g006610,Solyc01g006620,Solyc01g006630,Solyc01g006650,Solyc01g006670,Solyc01g006680,Solyc01g006710,Solyc01g006720,Solyc01g006740,Solyc01g006750,Solyc01g006760,Solyc01g006780,Solyc01g006810,Solyc01g006820,Solyc01g006840,Solyc01g006845,Solyc01g006860,Solyc01g006900,Solyc01g006910,Solyc01g0…
Solyc01g006960	1	1527321	1546718	2	1	4830407-7044073	Trans	19	5716992	9.31682	81	Solyc01g150108,Solyc01g150109,Solyc00g144470,Solyc01g010130,Solyc01g010140,Solyc01g160090,Solyc01g010160,Solyc01g010170,Solyc01g010180,Solyc01g010210,Solyc01g010215,Solyc01g010230,Solyc01g010240,Solyc01g010250,Solyc01g010260,Solyc01g010270,Solyc01g010280,Solyc01g010310,Solyc01g010315,Solyc01g010350,Solyc01g010360,Solyc01g010365,Solyc01g010400,Solyc01g010410,Solyc01g010430,Solyc01g010470,Solyc01g0…
Solyc01g006960	1	1527321	1546718	3	1	30879612-30879651	Trans	2	30879612	9.31682	1	Solyc01g020440
Solyc01g006960	1	1527321	1546718	4	1	38456509-38458245	Trans	2	38458245	9.31682	1	Solyc01g044270
Solyc01g006960	1	1527321	1546718	5	1	42203269-42203273	Trans	2	42203269,42203273	6.0237	1	Solyc01g049890
Solyc01g006960	1	1527321	1546718	6	1	50007313-50022218	Trans	2	50022218	6.57675	1	Solyc01g056810
Solyc01g006960	1	1527321	1546718	7	1	52956682-53727294	Trans	2	53727294	7.2644	10	Solyc01g057200,Solyc01g057210,Solyc01g057220,Solyc01g057250,Solyc01g162040,Solyc01g057260,Solyc01g057280,Solyc01g057300,Solyc01g057310,Solyc01g057270
Solyc01g006960	1	1527321	1546718	8	1	58186843-59583082	Trans	4	58773752	9.85313	40	Solyc01g058010,Solyc01g058020,Solyc01g058030,Solyc01g058040,Solyc01g058050,Solyc01g058060,Solyc01g058070,Solyc01g058080,Solyc01g058100,Solyc01g160120,Solyc01g058120,Solyc01g058130,Solyc01g058160,Solyc01g058170,Solyc01g163060,Solyc01g058175,Solyc01g058205,Solyc01g058210,Solyc01g058220,Solyc01g058225,Solyc01g058240,Solyc01g058270,Solyc01g058320,Solyc01g162150,Solyc01g058327,Solyc01g058350,Solyc01g0…
Solyc01g006960	1	1527321	1546718	9	1	62140031-63112048	Trans	9	62872795,62872936	9.31682	50	Solyc01g059880,Solyc01g162320,Solyc01g162310,Solyc01g162330,Solyc01g162340,Solyc01g163090,Solyc01g163100,Solyc01g160150,Solyc01g163110,Solyc01g059886,Solyc01g163120,Solyc01g059888,Solyc01g162350,Solyc01g160160,Solyc01g059900,Solyc01g059910,Solyc01g059930,Solyc01g059940,Solyc01g059950,Solyc01g059960,Solyc01g059965,Solyc01g059990,Solyc01g060010,Solyc01g060015,Solyc01g060020,Solyc01g060030,Solyc01g0…
Solyc01g006960	1	1527321	1546718	10	1	64504413-64504425	Trans	2	64504413	6.44334	1	Solyc01g065490
Solyc01g006960	1	1527321	1546718	11	1	67083820-76363061	Trans	137	71985328,71985876	10.1929	774	Solyc01g066430,Solyc01g066440,Solyc01g066450,Solyc01g150144,Solyc01g066455,Solyc01g162630,Solyc01g066457,Solyc01g066480,Solyc01g066490,Solyc01g066500,Solyc01g066510,Solyc01g066520,Solyc01g066560,Solyc01g066570,Solyc01g066590,Solyc01g162640,Solyc01g066614,Solyc01g066620,Solyc01g066625,Solyc01g066630,Solyc01g066640,Solyc01g066650,Solyc01g066660,Solyc01g066670,Solyc01g160360,Solyc01g066700,Solyc01g0…
Solyc01g006960	1	1527321	1546718	12	2	49522861-49522863	Trans	2	49522861,49522863	7.16412	1	Solyc02g089780
Solyc01g006960	1	1527321	1546718	13	3	1915899-1915932	Trans	2	1915899	10.2237	1	Solyc03g007320
Solyc01g006960	1	1527321	1546718	14	3	44578386-45400461	Trans	5	44578386,44578394,44767822,44767833,45400461	7.16412	33	Solyc03g078090,Solyc03g078100,Solyc03g078105,Solyc03g078110,Solyc03g078130,Solyc03g078140,Solyc03g078150,Solyc03g078160,Solyc03g078170,Solyc03g078175,Solyc03g078190,Solyc03g078210,Solyc03g078240,Solyc03g078260,Solyc03g078280,Solyc03g078290,Solyc03g078300,Solyc03g078310,Solyc03g078320,Solyc03g078330,Solyc03g161740,Solyc03g161310,Solyc03g078350,Solyc03g078360,Solyc03g078370,Solyc03g078380,Solyc03g0…
Solyc01g006960	1	1527321	1546718	15	3	62577718-62577721	Trans	2	62577718,62577721	7.16412	1	Solyc03g119570
Solyc01g006960	1	1527321	1546718	16	4	46698267-46905864	Trans	2	46905864	7.74519	9	Solyc04g161610,Solyc04g050545,Solyc04g050550,Solyc04g050560,Solyc04g050575,Solyc04g050540,Solyc04g050570,Solyc04g050577,Solyc04g050620
Solyc01g006960	1	1527321	1546718	17	4	56492338-56492345	Trans	2	56492338,56492345	7.16412	1	Solyc04g071710
Solyc01g006960	1	1527321	1546718	18	5	467243-467251	Trans	2	467243,467251	6.75449	1	Solyc05g005590
Solyc01g006960	1	1527321	1546718	19	5	6054912-6054920	Trans	2	6054912,6054920	5.95585	0	NA
Solyc01g006960	1	1527321	1546718	20	7	589617-589618	Trans	2	589617,589618	7.16412	1	Solyc07g005750
Solyc01g006960	1	1527321	1546718	21	7	56085042-56085057	Trans	2	56085042,56085057	7.16412	1	Solyc07g042710
Solyc01g006960	1	1527321	1546718	22	10	481363-481368	Trans	2	481363,481368	7.7716	1	Solyc10g005740
Solyc01g006960	1	1527321	1546718	23	10	10940504-10940585	Trans	2	10940504,10940585	7.16412	0	NA
Solyc01g006960	1	1527321	1546718	24	12	64043710-64043717	Trans	2	64043710,64043717	7.16412	1	Solyc12g089340
Solyc01g006970	1	1548675	1558227	1	2	45144920-45595596	Trans	49	45219247	9.43468	60	Solyc02g083910,Solyc02g083920,Solyc02g083930,Solyc02g083950,Solyc02g083960,Solyc02g083980,Solyc02g084000,Solyc02g084020,Solyc02g084030,Solyc02g084031,Solyc02g084032,Solyc02g084034,Solyc02g084080,Solyc02g084090,Solyc02g084085,Solyc02g084087,Solyc02g084110,Solyc02g161310,Solyc02g084113,Solyc02g150137,Solyc02g161320,Solyc02g084150,Solyc02g084160,Solyc02g084173,Solyc02g084200,Solyc02g084210,Solyc02g0…
Solyc01g006980	1	1558922	1562760	1	1	552819-1963906	Cis	354	1561515	20.0197	145	Solyc01g005820,Solyc01g005830,Solyc01g005840,Solyc01g005850,Solyc01g005870,Solyc01g005880,Solyc01g005890,Solyc01g005900,Solyc01g005920,Solyc01g005930,Solyc01g005940,Solyc01g005950,Solyc01g005980,Solyc01g005985,Solyc01g006000,Solyc01g006050,Solyc01g006055,Solyc01g006070,Solyc01g006080,Solyc01g006090,Solyc01g006110,Solyc01g006150,Solyc01g006160,Solyc01g006180,Solyc01g006190,Solyc01g006200,Solyc01g0…
Solyc01g006990	1	1563778	1565906	1	1	1313823-1565400	Cis	14	1561685	7.17425	27	Solyc01g006720,Solyc01g006740,Solyc01g006750,Solyc01g006760,Solyc01g006780,Solyc01g006810,Solyc01g006820,Solyc01g006840,Solyc01g006845,Solyc01g006860,Solyc01g006900,Solyc01g006910,Solyc01g006920,Solyc01g006930,Solyc01g006940,Solyc01g006980,Solyc01g006990,Solyc01g006770,Solyc01g006800,Solyc01g006830,Solyc01g006850,Solyc01g006880,Solyc01g006890,Solyc01g006950,Solyc01g006960,Solyc01g006970,Solyc01g0…
Solyc01g007050	1	1596813	1598501	1	4	31704565-31760997	Trans	2	31704565,31760997	5.89008	1	Solyc04g045340
Solyc01g007050	1	1596813	1598501	2	4	33152157-33152178	Trans	2	33152157,33152178	5.89008	0	NA
Solyc01g007060	1	1601863	1607078	1	1	1257044-2666363	Cis	239	1430611	13.2058	152	Solyc01g006650,Solyc01g006670,Solyc01g006680,Solyc01g006710,Solyc01g006720,Solyc01g006740,Solyc01g006750,Solyc01g006760,Solyc01g006780,Solyc01g006810,Solyc01g006820,Solyc01g006840,Solyc01g006845,Solyc01g006860,Solyc01g006900,Solyc01g006910,Solyc01g006920,Solyc01g006930,Solyc01g006940,Solyc01g006980,Solyc01g006990,Solyc01g006993,Solyc01g006997,Solyc01g007010,Solyc01g007030,Solyc01g007040,Solyc01g0…
Solyc01g007070	1	1608843	1612313	1	1	420611-7675323	Cis	908	1708802	59.7186	477	Solyc01g005580,Solyc01g005590,Solyc01g005600,Solyc01g005620,Solyc01g005630,Solyc01g005640,Solyc01g005650,Solyc01g005660,Solyc01g005670,Solyc01g005680,Solyc01g005710,Solyc01g005730,Solyc01g005750,Solyc01g005770,Solyc01g150100,Solyc01g005780,Solyc01g005783,Solyc01g005787,Solyc01g005790,Solyc01g005810,Solyc01g005820,Solyc01g005830,Solyc01g005840,Solyc01g005850,Solyc01g005870,Solyc01g005880,Solyc01g0…
Solyc01g007070	1	1608843	1612313	2	1	8726217-9569187	Trans	5	8730708	8.30026	19	Solyc01g011340,Solyc01g163190,Solyc01g011390,Solyc01g011413,Solyc01g011417,Solyc01g011430,Solyc01g011435,Solyc01g011460,Solyc01g011465,Solyc01g162920,Solyc01g162910,Solyc01g011470,Solyc01g011480,Solyc01g011490,Solyc01g163230,Solyc01g011495,Solyc01g011500,Solyc01g011510,Solyc01g011350
Solyc01g007070	1	1608843	1612313	3	1	11801755-11927035	Trans	5	11802992,11926169,11927035	7.92799	3	Solyc01g160380,Solyc01g014210,Solyc01g014220
Solyc01g007070	1	1608843	1612313	4	1	13996936-14027652	Trans	8	13996936,14014945,14025030,14026126	7.92799	2	Solyc01g014480,Solyc01g014490
Solyc01g007070	1	1608843	1612313	5	1	15613955-15623423	Trans	7	15613955,15614071,15614249,15614360,15614444,15614522,15623423	7.92799	1	Solyc01g014850
Solyc01g007070	1	1608843	1612313	6	1	30875475-30877807	Trans	2	30875475,30877807	7.92799	1	Solyc01g020440
Solyc01g007070	1	1608843	1612313	7	1	32492058-33124015	Trans	18	32542784	8.49013	19	Solyc01g021680,Solyc01g021690,Solyc01g021700,Solyc01g161700,Solyc01g021720,Solyc01g021730,Solyc01g021740,Solyc01g022740,Solyc01g022750,Solyc01g022760,Solyc01g022780,Solyc01g033990,Solyc01g161710,Solyc01g033995,Solyc01g034010,Solyc01g161720,Solyc01g022785,Solyc01g034020,Solyc01g021640
Solyc01g007070	1	1608843	1612313	8	1	34040607-34042994	Trans	6	34042798	9.76316	1	Solyc01g034150
Solyc01g007070	1	1608843	1612313	9	1	35742193-35751349	Trans	4	35742193,35742605,35742656,35751349	7.92799	1	Solyc01g028930
Solyc01g007070	1	1608843	1612313	10	1	36655840-37228049	Trans	19	36662907	10.9826	6	Solyc01g028900,Solyc01g028890,Solyc01g028830,Solyc01g028870,Solyc01g028860,Solyc01g028810
Solyc01g007070	1	1608843	1612313	11	1	38457102-39495661	Trans	13	38457102	8.901	11	Solyc01g044270,Solyc01g160260,Solyc01g044275,Solyc01g044300,Solyc01g044340,Solyc01g044365,Solyc01g044370,Solyc01g044375,Solyc01g044420,Solyc01g044350,Solyc01g044490
Solyc01g007070	1	1608843	1612313	12	1	41011494-43751524	Trans	18	43510457,43510877	8.59368	26	Solyc01g049650,Solyc01g049680,Solyc01g049690,Solyc01g049720,Solyc01g049740,Solyc01g049750,Solyc01g049760,Solyc01g049765,Solyc01g049790,Solyc01g049810,Solyc01g049820,Solyc01g049830,Solyc01g049840,Solyc01g161820,Solyc01g049880,Solyc01g049950,Solyc01g050010,Solyc01g050040,Solyc01g050045,Solyc01g050050,Solyc01g161830,Solyc01g049910,Solyc01g049960,Solyc01g050070,Solyc01g049890,Solyc01g150131
Solyc01g007070	1	1608843	1612313	13	1	46853882-46871598	Trans	3	46853882,46861092,46871598	7.92799	1	Solyc01g056340
Solyc01g007070	1	1608843	1612313	14	1	47804528-48295320	Trans	13	48295320	9.28612	9	Solyc01g056530,Solyc01g160430,Solyc01g056590,Solyc01g056600,Solyc01g056610,Solyc01g056620,Solyc01g056580,Solyc01g056520,Solyc01g056570
Solyc01g007070	1	1608843	1612313	15	1	49185083-49802675	Trans	3	49185083,49197244,49802675	7.92799	9	Solyc01g056690,Solyc01g161950,Solyc01g161960,Solyc01g056730,Solyc01g056750,Solyc01g056760,Solyc01g056770,Solyc01g056780,Solyc01g056720
Solyc01g007070	1	1608843	1612313	16	1	51153999-51616872	Trans	4	51610851	8.30701	9	Solyc01g057000,Solyc01g057010,Solyc01g057020,Solyc01g162010,Solyc01g160270,Solyc01g057060,Solyc01g057080,Solyc01g057003,Solyc01g162020
Solyc01g007070	1	1608843	1612313	17	1	52956539-53083503	Trans	4	52956539,52957350,53080958,53083503	7.92799	2	Solyc01g057200,Solyc01g057210
Solyc01g007070	1	1608843	1612313	18	1	54262640-54543099	Trans	6	54543063,54543077,54543099	7.03559	5	Solyc01g057445,Solyc01g057470,Solyc12g040440,Solyc01g057510,Solyc01g057520
Solyc01g007070	1	1608843	1612313	19	1	56846122-57552965	Trans	28	56846122,56846659,56846846,56849483,56850109,56851669,56852471,56853108,57264171,57264202,57264725,57266088,57267147,57279582,57283966,57309424,57309434,57384940,57386671,57397980	7.92799	16	Solyc01g057770,Solyc01g160510,Solyc01g057830,Solyc01g057840,Solyc01g057853,Solyc01g162090,Solyc01g057855,Solyc01g160520,Solyc01g057907,Solyc01g057903,Solyc01g057910,Solyc01g057760,Solyc01g057780,Solyc01g057850,Solyc01g162100,Solyc01g057900
Solyc01g007070	1	1608843	1612313	20	1	58658699-59732086	Trans	18	58673650	8.39097	29	Solyc01g058160,Solyc01g058170,Solyc01g163060,Solyc01g058175,Solyc01g058205,Solyc01g058210,Solyc01g058220,Solyc01g058225,Solyc01g058240,Solyc01g058270,Solyc01g058320,Solyc01g162150,Solyc01g058327,Solyc01g058350,Solyc01g058360,Solyc01g150137,Solyc01g150138,Solyc01g058380,Solyc01g058385,Solyc01g058390,Solyc01g058140,Solyc01g162140,Solyc01g058190,Solyc01g058250,Solyc01g058260,Solyc01g058340,Solyc01g0…
Solyc01g007070	1	1608843	1612313	21	1	62094694-63191025	Trans	40	63165646	10.5355	56	Solyc01g059880,Solyc01g162320,Solyc01g162310,Solyc01g162330,Solyc01g162340,Solyc01g163090,Solyc01g163100,Solyc01g160150,Solyc01g163110,Solyc01g059886,Solyc01g163120,Solyc01g059888,Solyc01g162350,Solyc01g160160,Solyc01g059900,Solyc01g059910,Solyc01g059930,Solyc01g059940,Solyc01g059950,Solyc01g059960,Solyc01g059965,Solyc01g059990,Solyc01g060010,Solyc01g060015,Solyc01g060020,Solyc01g060030,Solyc01g0…
Solyc01g007070	1	1608843	1612313	22	1	64239490-65772558	Trans	50	65079181	12.0796	52	Solyc01g060490,Solyc01g065500,Solyc01g065510,Solyc01g065530,Solyc01g065540,Solyc01g065550,Solyc01g065560,Solyc01g160570,Solyc01g065570,Solyc01g162480,Solyc01g065610,Solyc01g162490,Solyc01g065620,Solyc01g162500,Solyc01g065630,Solyc01g065640,Solyc01g065647,Solyc01g065650,Solyc01g065660,Solyc01g065670,Solyc01g065690,Solyc01g065700,Solyc01g065710,Solyc01g065740,Solyc01g065770,Solyc01g065795,Solyc01g0…
Solyc01g007070	1	1608843	1612313	23	1	66719686-77436816	Trans	526	69699962	12.9341	896	Solyc01g066310,Solyc01g162600,Solyc01g066320,Solyc01g162610,Solyc01g066330,Solyc01g066350,Solyc01g066360,Solyc01g066425,Solyc01g066410,Solyc01g066380,Solyc01g066430,Solyc01g066440,Solyc01g066450,Solyc01g150144,Solyc01g066455,Solyc01g162630,Solyc01g066457,Solyc01g066480,Solyc01g066490,Solyc01g066500,Solyc01g066510,Solyc01g066520,Solyc01g066560,Solyc01g066570,Solyc01g066590,Solyc01g162640,Solyc01g0…
Solyc01g007070	1	1608843	1612313	24	5	8129160-8417272	Trans	3	8129160,8129179	7.24094	19	Solyc05g014275,Solyc05g014280,Solyc05g014300,Solyc05g014310,Solyc05g014320,Solyc05g014330,Solyc05g014340,Solyc05g014360,Solyc05g014370,Solyc05g014390,Solyc05g014400,Solyc05g162270,Solyc05g014420,Solyc05g014460,Solyc05g014470,Solyc05g014480,Solyc05g014490,Solyc05g014500,Solyc05g014290
Solyc01g007110	1	1667079	1670418	1	1	1309536-1807446	Cis	8	1482612	7.71851	50	Solyc01g006710,Solyc01g006720,Solyc01g006740,Solyc01g006750,Solyc01g006760,Solyc01g006780,Solyc01g006810,Solyc01g006820,Solyc01g006840,Solyc01g006845,Solyc01g006860,Solyc01g006900,Solyc01g006910,Solyc01g006920,Solyc01g006930,Solyc01g006940,Solyc01g006980,Solyc01g006990,Solyc01g006993,Solyc01g006997,Solyc01g007010,Solyc01g007030,Solyc01g007040,Solyc01g007050,Solyc01g007070,Solyc01g007090,Solyc01g0…
Solyc01g007130	1	1683917	1687589	1	1	836080-2070481	Cis	308	1718880	43.3333	118	Solyc01g006200,Solyc01g006210,Solyc01g006240,Solyc01g006250,Solyc01g006260,Solyc01g006270,Solyc01g006310,Solyc01g006320,Solyc01g006330,Solyc01g006340,Solyc01g006380,Solyc01g006390,Solyc01g006400,Solyc01g006410,Solyc01g006420,Solyc01g006430,Solyc01g006440,Solyc01g006460,Solyc01g006510,Solyc01g006520,Solyc01g006530,Solyc01g006540,Solyc01g006555,Solyc01g006585,Solyc01g006590,Solyc01g006610,Solyc01g0…
Solyc01g007150	1	1718689	1728569	1	1	1258376-2635343	Cis	317	1665031	31.2031	147	Solyc01g006670,Solyc01g006680,Solyc01g006710,Solyc01g006720,Solyc01g006740,Solyc01g006750,Solyc01g006760,Solyc01g006780,Solyc01g006810,Solyc01g006820,Solyc01g006840,Solyc01g006845,Solyc01g006860,Solyc01g006900,Solyc01g006910,Solyc01g006920,Solyc01g006930,Solyc01g006940,Solyc01g006980,Solyc01g006990,Solyc01g006993,Solyc01g006997,Solyc01g007010,Solyc01g007030,Solyc01g007040,Solyc01g007050,Solyc01g0…
Solyc01g007180	1	1748972	1752891	1	1	1030343-2216652	Cis	282	1665031	16.1198	117	Solyc01g006400,Solyc01g006410,Solyc01g006420,Solyc01g006430,Solyc01g006440,Solyc01g006460,Solyc01g006510,Solyc01g006520,Solyc01g006530,Solyc01g006540,Solyc01g006555,Solyc01g006585,Solyc01g006590,Solyc01g006610,Solyc01g006620,Solyc01g006630,Solyc01g006650,Solyc01g006670,Solyc01g006680,Solyc01g006710,Solyc01g006720,Solyc01g006740,Solyc01g006750,Solyc01g006760,Solyc01g006780,Solyc01g006810,Solyc01g0…
Solyc01g007200	1	1781109	1784757	1	1	1080803-2636132	Cis	454	1811912	33.2641	164	Solyc01g006510,Solyc01g006520,Solyc01g006530,Solyc01g006540,Solyc01g006555,Solyc01g006585,Solyc01g006590,Solyc01g006610,Solyc01g006620,Solyc01g006630,Solyc01g006650,Solyc01g006670,Solyc01g006680,Solyc01g006710,Solyc01g006720,Solyc01g006740,Solyc01g006750,Solyc01g006760,Solyc01g006780,Solyc01g006810,Solyc01g006820,Solyc01g006840,Solyc01g006845,Solyc01g006860,Solyc01g006900,Solyc01g006910,Solyc01g0…
Solyc01g007220	1	1806864	1807229	1	1	1287472-3299604	Cis	23	2712644,2712648	7.37182	205	Solyc01g006710,Solyc01g006720,Solyc01g006740,Solyc01g006750,Solyc01g006760,Solyc01g006780,Solyc01g006810,Solyc01g006820,Solyc01g006840,Solyc01g006845,Solyc01g006860,Solyc01g006900,Solyc01g006910,Solyc01g006920,Solyc01g006930,Solyc01g006940,Solyc01g006980,Solyc01g006990,Solyc01g006993,Solyc01g006997,Solyc01g007010,Solyc01g007030,Solyc01g007040,Solyc01g007050,Solyc01g007070,Solyc01g007090,Solyc01g0…
Solyc01g007220	1	1806864	1807229	2	1	5342184-5394495	Trans	6	5342184	8.14261	4	Solyc01g010410,Solyc01g010430,Solyc01g010470,Solyc01g010440
Solyc01g007220	1	1806864	1807229	3	1	13996454-14259536	Trans	2	14259536	7.37182	5	Solyc01g014480,Solyc01g014520,Solyc01g014530,Solyc01g014534,Solyc01g014490
Solyc01g007220	1	1806864	1807229	4	1	42203269-42203273	Trans	2	42203269,42203273	7.37182	1	Solyc01g049890
Solyc01g007220	1	1806864	1807229	5	1	47966724-47966753	Trans	2	47966724,47966753	7.22497	1	Solyc01g056570
Solyc01g007220	1	1806864	1807229	6	1	49196998-50242884	Trans	5	50242884	6.80465	15	Solyc01g056690,Solyc01g161950,Solyc01g161960,Solyc01g056730,Solyc01g056750,Solyc01g056760,Solyc01g056770,Solyc01g056780,Solyc01g056800,Solyc01g056830,Solyc01g056840,Solyc01g056850,Solyc01g056810,Solyc01g056720,Solyc01g056790
Solyc01g007220	1	1806864	1807229	7	1	51610039-51613393	Trans	2	51610039,51613393	5.95311	0	NA
Solyc01g007220	1	1806864	1807229	8	1	62755864-62755866	Trans	2	62755866	7.04187	1	Solyc01g060090
Solyc01g007220	1	1806864	1807229	9	1	67722027-77444665	Trans	578	72078501,72473772	8.19915	850	Solyc01g066770,Solyc01g066775,Solyc01g066790,Solyc01g066800,Solyc01g066810,Solyc01g066820,Solyc01g066840,Solyc01g066850,Solyc01g066860,Solyc01g150145,Solyc01g066880,Solyc01g066895,Solyc01g066900,Solyc01g066910,Solyc01g066913,Solyc01g066940,Solyc01g066950,Solyc01g066970,Solyc01g066990,Solyc01g067005,Solyc01g067030,Solyc01g067040,Solyc01g067070,Solyc01g067090,Solyc01g067130,Solyc01g067140,Solyc01g0…
Solyc01g007220	1	1806864	1807229	10	2	49522861-49522863	Trans	2	49522861,49522863	6.97469	1	Solyc02g089780
Solyc01g007220	1	1806864	1807229	11	3	1767223-1915932	Trans	2	1915932	6.97469	17	Solyc03g007160,Solyc03g007170,Solyc03g007180,Solyc03g007190,Solyc03g007200,Solyc03g007210,Solyc03g007220,Solyc03g007230,Solyc03g007240,Solyc03g007250,Solyc03g007260,Solyc03g160300,Solyc03g007290,Solyc03g007310,Solyc03g007150,Solyc03g007270,Solyc03g007320
Solyc01g007220	1	1806864	1807229	12	3	44578386-45400461	Trans	5	44578386,44578394,44767822,44767833,45400461	6.97469	33	Solyc03g078090,Solyc03g078100,Solyc03g078105,Solyc03g078110,Solyc03g078130,Solyc03g078140,Solyc03g078150,Solyc03g078160,Solyc03g078170,Solyc03g078175,Solyc03g078190,Solyc03g078210,Solyc03g078240,Solyc03g078260,Solyc03g078280,Solyc03g078290,Solyc03g078300,Solyc03g078310,Solyc03g078320,Solyc03g078330,Solyc03g161740,Solyc03g161310,Solyc03g078350,Solyc03g078360,Solyc03g078370,Solyc03g078380,Solyc03g0…
Solyc01g007220	1	1806864	1807229	13	3	62577718-62577721	Trans	2	62577718,62577721	6.97469	1	Solyc03g119570
Solyc01g007220	1	1806864	1807229	14	4	56492338-56492345	Trans	2	56492338,56492345	6.97469	1	Solyc04g071710
Solyc01g007220	1	1806864	1807229	15	6	16135542-16135546	Trans	2	16135542	6.97469	1	Solyc06g019170
Solyc01g007220	1	1806864	1807229	16	7	589617-589618	Trans	2	589617,589618	6.97469	1	Solyc07g005750
Solyc01g007220	1	1806864	1807229	17	7	56085042-56085057	Trans	2	56085042,56085057	6.97469	1	Solyc07g042710
Solyc01g007220	1	1806864	1807229	18	10	10940504-10940585	Trans	2	10940504,10940585	6.97469	0	NA
Solyc01g007220	1	1806864	1807229	19	12	64043710-64043717	Trans	2	64043710,64043717	6.97469	1	Solyc12g089340
Solyc01g007240	1	1813868	1814552	1	1	551935-1893224	Cis	31	551935	7.48986	140	Solyc01g005820,Solyc01g005830,Solyc01g005840,Solyc01g005850,Solyc01g005870,Solyc01g005880,Solyc01g005890,Solyc01g005900,Solyc01g005920,Solyc01g005930,Solyc01g005940,Solyc01g005950,Solyc01g005980,Solyc01g005985,Solyc01g006000,Solyc01g006050,Solyc01g006055,Solyc01g006070,Solyc01g006080,Solyc01g006090,Solyc01g006110,Solyc01g006150,Solyc01g006160,Solyc01g006180,Solyc01g006190,Solyc01g006200,Solyc01g0…
Solyc01g007250	1	1814888	1819420	1	1	1232831-1893224	Cis	29	1723358	10.323	66	Solyc01g006630,Solyc01g006650,Solyc01g006670,Solyc01g006680,Solyc01g006710,Solyc01g006720,Solyc01g006740,Solyc01g006750,Solyc01g006760,Solyc01g006780,Solyc01g006810,Solyc01g006820,Solyc01g006840,Solyc01g006845,Solyc01g006860,Solyc01g006900,Solyc01g006910,Solyc01g006920,Solyc01g006930,Solyc01g006940,Solyc01g006980,Solyc01g006990,Solyc01g006993,Solyc01g006997,Solyc01g007010,Solyc01g007030,Solyc01g0…
Solyc01g007260	1	1825958	1829581	1	9	75450-179019	Trans	2	75450	5.70686	11	Solyc09g005120,Solyc09g005140,Solyc09g005147,Solyc09g005180,Solyc09g005190,Solyc09g005200,Solyc09g005210,Solyc09g005220,Solyc09g005130,Solyc09g005135,Solyc09g005230
Solyc01g007750	1	1863050	1864417	1	5	2158764-2336758	Trans	2	2336758	6.54149	29	Solyc05g007570,Solyc05g007580,Solyc05g007590,Solyc05g007610,Solyc05g007620,Solyc05g007640,Solyc05g007650,Solyc05g007670,Solyc05g007680,Solyc05g007690,Solyc05g007700,Solyc05g007720,Solyc05g007730,Solyc05g007740,Solyc05g007750,Solyc05g007760,Solyc05g007770,Solyc05g007780,Solyc05g007790,Solyc05g007810,Solyc05g160050,Solyc05g007830,Solyc05g007840,Solyc05g007600,Solyc05g007630,Solyc05g007660,Solyc05g0…
Solyc01g007760	1	1867792	1873201	1	5	1861585-2533163	Trans	114	2299039	15.732	78	Solyc05g007200,Solyc05g007210,Solyc05g007220,Solyc05g007240,Solyc05g007245,Solyc05g007260,Solyc05g007280,Solyc05g007300,Solyc05g007330,Solyc05g007350,Solyc05g007390,Solyc05g007410,Solyc05g007430,Solyc05g007440,Solyc05g007450,Solyc05g007470,Solyc05g007480,Solyc05g007500,Solyc05g007520,Solyc05g007540,Solyc05g007560,Solyc05g007570,Solyc05g007580,Solyc05g007590,Solyc05g007610,Solyc05g007620,Solyc05g0…
Solyc01g007770	1	1878718	1879444	1	1	1868677-2421965	Cis	19	2014006	7.4818	55	Solyc01g007760,Solyc01g007770,Solyc01g007780,Solyc01g007800,Solyc01g007810,Solyc01g007830,Solyc01g007840,Solyc01g007850,Solyc01g007860,Solyc01g007870,Solyc01g007890,Solyc01g150101,Solyc01g007910,Solyc01g007930,Solyc01g007940,Solyc01g007950,Solyc01g007960,Solyc01g007970,Solyc01g007990,Solyc01g008000,Solyc01g008010,Solyc01g008020,Solyc01g008040,Solyc01g008050,Solyc01g008060,Solyc01g008080,Solyc01g0…
Solyc01g007780	1	1879369	1884087	1	1	1288615-2694809	Cis	257	1968085	12.8765	151	Solyc01g006710,Solyc01g006720,Solyc01g006740,Solyc01g006750,Solyc01g006760,Solyc01g006780,Solyc01g006810,Solyc01g006820,Solyc01g006840,Solyc01g006845,Solyc01g006860,Solyc01g006900,Solyc01g006910,Solyc01g006920,Solyc01g006930,Solyc01g006940,Solyc01g006980,Solyc01g006990,Solyc01g006993,Solyc01g006997,Solyc01g007010,Solyc01g007030,Solyc01g007040,Solyc01g007050,Solyc01g007070,Solyc01g007090,Solyc01g0…
Solyc01g007790	1	1891007	1900547	1	1	1669783-2667093	Cis	216	1893951	14.4973	108	Solyc01g007110,Solyc01g007170,Solyc01g007180,Solyc01g007200,Solyc01g007210,Solyc01g007220,Solyc01g007240,Solyc01g007260,Solyc01g007267,Solyc01g007750,Solyc01g007760,Solyc01g007770,Solyc01g007780,Solyc01g007800,Solyc01g007810,Solyc01g007830,Solyc01g007840,Solyc01g007850,Solyc01g007860,Solyc01g007870,Solyc01g007890,Solyc01g150101,Solyc01g007910,Solyc01g007930,Solyc01g007940,Solyc01g007950,Solyc01g0…
Solyc01g007840	1	1957995	1959041	1	1	296882-509665	Trans	4	509665	6.74112	35	Solyc01g005410,Solyc01g005420,Solyc01g005430,Solyc01g005440,Solyc01g005450,Solyc01g005460,Solyc01g005470,Solyc01g005480,Solyc01g005490,Solyc01g005500,Solyc01g005520,Solyc01g005530,Solyc01g160070,Solyc01g005550,Solyc01g005570,Solyc01g005580,Solyc01g005590,Solyc01g005600,Solyc01g005620,Solyc01g005630,Solyc01g005640,Solyc01g005650,Solyc01g005660,Solyc01g005670,Solyc01g005680,Solyc01g005710,Solyc01g0…
Solyc01g007850	1	1962463	1965600	1	1	1476271-2412816	Cis	27	1962896,1962898	7.1871	92	Solyc01g006900,Solyc01g006910,Solyc01g006920,Solyc01g006930,Solyc01g006940,Solyc01g006980,Solyc01g006990,Solyc01g006993,Solyc01g006997,Solyc01g007010,Solyc01g007030,Solyc01g007040,Solyc01g007050,Solyc01g007070,Solyc01g007090,Solyc01g007100,Solyc01g007110,Solyc01g007170,Solyc01g007180,Solyc01g007200,Solyc01g007210,Solyc01g007220,Solyc01g007240,Solyc01g007260,Solyc01g007267,Solyc01g007750,Solyc01g0…
Solyc01g007860	1	1969510	1973699	1	1	1237461-2666196	Cis	437	1962896,1962898	31.2431	154	Solyc01g006630,Solyc01g006650,Solyc01g006670,Solyc01g006680,Solyc01g006710,Solyc01g006720,Solyc01g006740,Solyc01g006750,Solyc01g006760,Solyc01g006780,Solyc01g006810,Solyc01g006820,Solyc01g006840,Solyc01g006845,Solyc01g006860,Solyc01g006900,Solyc01g006910,Solyc01g006920,Solyc01g006930,Solyc01g006940,Solyc01g006980,Solyc01g006990,Solyc01g006993,Solyc01g006997,Solyc01g007010,Solyc01g007030,Solyc01g0…
Solyc01g007880	1	1991992	2005613	1	1	1375580-3534225	Cis	621	2005514,2005540	42.3151	207	Solyc01g006810,Solyc01g006820,Solyc01g006840,Solyc01g006845,Solyc01g006860,Solyc01g006900,Solyc01g006910,Solyc01g006920,Solyc01g006930,Solyc01g006940,Solyc01g006980,Solyc01g006990,Solyc01g006993,Solyc01g006997,Solyc01g007010,Solyc01g007030,Solyc01g007040,Solyc01g007050,Solyc01g007070,Solyc01g007090,Solyc01g007100,Solyc01g007110,Solyc01g007170,Solyc01g007180,Solyc01g007200,Solyc01g007210,Solyc01g0…
Solyc01g007890	1	2012496	2014065	1	1	1375780-3062643	Cis	595	2014006	56.9078	179	Solyc01g006810,Solyc01g006820,Solyc01g006840,Solyc01g006845,Solyc01g006860,Solyc01g006900,Solyc01g006910,Solyc01g006920,Solyc01g006930,Solyc01g006940,Solyc01g006980,Solyc01g006990,Solyc01g006993,Solyc01g006997,Solyc01g007010,Solyc01g007030,Solyc01g007040,Solyc01g007050,Solyc01g007070,Solyc01g007090,Solyc01g007100,Solyc01g007110,Solyc01g007170,Solyc01g007180,Solyc01g007200,Solyc01g007210,Solyc01g0…
Solyc01g007920	1	2064295	2067558	1	1	1398238-3205527	Cis	419	2046223	79.0261	187	Solyc01g006820,Solyc01g006840,Solyc01g006845,Solyc01g006860,Solyc01g006900,Solyc01g006910,Solyc01g006920,Solyc01g006930,Solyc01g006940,Solyc01g006980,Solyc01g006990,Solyc01g006993,Solyc01g006997,Solyc01g007010,Solyc01g007030,Solyc01g007040,Solyc01g007050,Solyc01g007070,Solyc01g007090,Solyc01g007100,Solyc01g007110,Solyc01g007170,Solyc01g007180,Solyc01g007200,Solyc01g007210,Solyc01g007220,Solyc01g0…
Solyc01g007920	1	2064295	2067558	2	1	50241919-50245922	Trans	2	50241919	7.42608	1	Solyc01g056850
Solyc01g007920	1	2064295	2067558	3	1	52955508-52956148	Trans	3	52955508,52955520,52956148	6.35912	1	Solyc01g057200
Solyc01g007950	1	2084904	2093356	1	1	1347661-3485522	Cis	640	2167894	15.9788	208	Solyc01g006740,Solyc01g006750,Solyc01g006760,Solyc01g006780,Solyc01g006810,Solyc01g006820,Solyc01g006840,Solyc01g006845,Solyc01g006860,Solyc01g006900,Solyc01g006910,Solyc01g006920,Solyc01g006930,Solyc01g006940,Solyc01g006980,Solyc01g006990,Solyc01g006993,Solyc01g006997,Solyc01g007010,Solyc01g007030,Solyc01g007040,Solyc01g007050,Solyc01g007070,Solyc01g007090,Solyc01g007100,Solyc01g007110,Solyc01g0…
Solyc01g007960	1	2100020	2102701	1	1	1967512-2526866	Cis	16	2114766	22.6486	68	Solyc01g007860,Solyc01g007870,Solyc01g007890,Solyc01g150101,Solyc01g007910,Solyc01g007930,Solyc01g007940,Solyc01g007950,Solyc01g007960,Solyc01g007970,Solyc01g007990,Solyc01g008000,Solyc01g008010,Solyc01g008020,Solyc01g008040,Solyc01g008050,Solyc01g008060,Solyc01g008080,Solyc01g008090,Solyc01g008100,Solyc01g008110,Solyc01g008140,Solyc01g008150,Solyc01g008160,Solyc01g008190,Solyc01g008200,Solyc01g0…
Solyc01g007980	1	2111760	2114557	1	1	1603236-3274328	Cis	881	2175365	48.8189	169	Solyc01g007070,Solyc01g007090,Solyc01g007100,Solyc01g007110,Solyc01g007170,Solyc01g007180,Solyc01g007200,Solyc01g007210,Solyc01g007220,Solyc01g007240,Solyc01g007260,Solyc01g007267,Solyc01g007750,Solyc01g007760,Solyc01g007770,Solyc01g007780,Solyc01g007800,Solyc01g007810,Solyc01g007830,Solyc01g007840,Solyc01g007850,Solyc01g007860,Solyc01g007870,Solyc01g007890,Solyc01g150101,Solyc01g007910,Solyc01g0…
Solyc01g007990	1	2120895	2123901	1	1	1232707-2422210	Cis	302	2158957	10.3498	117	Solyc01g006630,Solyc01g006650,Solyc01g006670,Solyc01g006680,Solyc01g006710,Solyc01g006720,Solyc01g006740,Solyc01g006750,Solyc01g006760,Solyc01g006780,Solyc01g006810,Solyc01g006820,Solyc01g006840,Solyc01g006845,Solyc01g006860,Solyc01g006900,Solyc01g006910,Solyc01g006920,Solyc01g006930,Solyc01g006940,Solyc01g006980,Solyc01g006990,Solyc01g006993,Solyc01g006997,Solyc01g007010,Solyc01g007030,Solyc01g0…
Solyc01g007990	1	2120895	2123901	2	1	3686617-3824245	Trans	2	3686617	6.25948	14	Solyc01g009505,Solyc01g009520,Solyc01g009530,Solyc01g009540,Solyc01g163040,Solyc01g009550,Solyc01g009565,Solyc01g009580,Solyc01g009590,Solyc01g009600,Solyc01g009610,Solyc01g009500,Solyc01g009510,Solyc01g009620
Solyc01g007990	1	2120895	2123901	3	1	7045365-7045375	Trans	2	7045365,7045375	6.25948	1	Solyc01g011030
Solyc01g007990	1	2120895	2123901	4	1	62641441-62646589	Trans	2	62641441,62646589	6.25948	1	Solyc01g060050
Solyc01g007990	1	2120895	2123901	5	1	69840506-69852949	Trans	3	69840506,69852947,69852949	6.25948	4	Solyc01g068030,Solyc01g068045,Solyc01g068050,Solyc01g068040
Solyc01g007990	1	2120895	2123901	6	1	73104745-73318172	Trans	4	73318172	7.02782	26	Solyc01g081280,Solyc01g081310,Solyc01g081350,Solyc01g081360,Solyc01g081370,Solyc01g081380,Solyc01g162720,Solyc01g081400,Solyc01g081410,Solyc01g081440,Solyc01g081450,Solyc01g081460,Solyc01g081490,Solyc01g081510,Solyc01g081530,Solyc01g081290,Solyc01g081300,Solyc01g081420,Solyc01g081430,Solyc01g081500,Solyc01g081520,Solyc01g081540,Solyc01g081320,Solyc01g081330,Solyc01g081470,Solyc01g081480
Solyc01g007990	1	2120895	2123901	7	1	74708024-74871503	Trans	2	74708024,74871503	6.25948	21	Solyc01g087520,Solyc01g087530,Solyc01g087540,Solyc01g087550,Solyc01g087560,Solyc01g087570,Solyc01g087580,Solyc01g087600,Solyc01g087630,Solyc01g087640,Solyc01g087660,Solyc01g087670,Solyc01g087690,Solyc01g087700,Solyc01g087710,Solyc01g087590,Solyc01g087610,Solyc01g087620,Solyc01g087680,Solyc01g087720,Solyc01g087650
Solyc01g007990	1	2120895	2123901	8	1	76829179-77231845	Trans	3	76829179,76829191,77231845	6.25948	46	Solyc01g090870,Solyc01g090880,Solyc01g090890,Solyc01g090910,Solyc01g090920,Solyc01g090950,Solyc01g090960,Solyc01g090965,Solyc01g090980,Solyc01g090990,Solyc01g091000,Solyc01g091010,Solyc01g091030,Solyc01g091050,Solyc01g091060,Solyc01g091080,Solyc01g091100,Solyc01g091120,Solyc01g091130,Solyc01g150147,Solyc01g091160,Solyc01g091170,Solyc01g091180,Solyc01g091190,Solyc01g091220,Solyc01g091240,Solyc01g0…
Solyc01g008000	1	2125274	2129393	1	1	1232729-3281496	Cis	658	2070021	159.11	211	Solyc01g006630,Solyc01g006650,Solyc01g006670,Solyc01g006680,Solyc01g006710,Solyc01g006720,Solyc01g006740,Solyc01g006750,Solyc01g006760,Solyc01g006780,Solyc01g006810,Solyc01g006820,Solyc01g006840,Solyc01g006845,Solyc01g006860,Solyc01g006900,Solyc01g006910,Solyc01g006920,Solyc01g006930,Solyc01g006940,Solyc01g006980,Solyc01g006990,Solyc01g006993,Solyc01g006997,Solyc01g007010,Solyc01g007030,Solyc01g0…
Solyc01g008000	1	2125274	2129393	2	1	59725213-59725251	Trans	2	59725213,59725251	6.36201	1	Solyc01g058450
Solyc01g008000	1	2125274	2129393	3	1	70026824-70026863	Trans	3	70026824,70026832,70026863	6.36201	1	Solyc01g068130
Solyc01g008000	1	2125274	2129393	4	10	35897324-35897342	Trans	2	35897324	7.2508	1	Solyc10g046770
Solyc01g008060	1	2153058	2161317	1	1	1853547-2470149	Cis	75	2167169	9.11936	65	Solyc01g007267,Solyc01g007750,Solyc01g007760,Solyc01g007770,Solyc01g007780,Solyc01g007800,Solyc01g007810,Solyc01g007830,Solyc01g007840,Solyc01g007850,Solyc01g007860,Solyc01g007870,Solyc01g007890,Solyc01g150101,Solyc01g007910,Solyc01g007930,Solyc01g007940,Solyc01g007950,Solyc01g007960,Solyc01g007970,Solyc01g007990,Solyc01g008000,Solyc01g008010,Solyc01g008020,Solyc01g008040,Solyc01g008050,Solyc01g0…
Solyc01g008100	1	2179319	2183531	1	1	1375499-2669624	Cis	639	2195676	41.8536	141	Solyc01g006810,Solyc01g006820,Solyc01g006840,Solyc01g006845,Solyc01g006860,Solyc01g006900,Solyc01g006910,Solyc01g006920,Solyc01g006930,Solyc01g006940,Solyc01g006980,Solyc01g006990,Solyc01g006993,Solyc01g006997,Solyc01g007010,Solyc01g007030,Solyc01g007040,Solyc01g007050,Solyc01g007070,Solyc01g007090,Solyc01g007100,Solyc01g007110,Solyc01g007170,Solyc01g007180,Solyc01g007200,Solyc01g007210,Solyc01g0…
Solyc01g008100	1	2179319	2183531	2	12	2317859-2343945	Trans	5	2324738	7.37859	4	Solyc12g008960,Solyc12g008980,Solyc12g008970,Solyc12g008990
Solyc01g008110	1	2191112	2193706	1	1	1661103-2634816	Cis	296	2158957	30.6006	105	Solyc01g007100,Solyc01g007110,Solyc01g007170,Solyc01g007180,Solyc01g007200,Solyc01g007210,Solyc01g007220,Solyc01g007240,Solyc01g007260,Solyc01g007267,Solyc01g007750,Solyc01g007760,Solyc01g007770,Solyc01g007780,Solyc01g007800,Solyc01g007810,Solyc01g007830,Solyc01g007840,Solyc01g007850,Solyc01g007860,Solyc01g007870,Solyc01g007890,Solyc01g150101,Solyc01g007910,Solyc01g007930,Solyc01g007940,Solyc01g0…
Solyc01g008120	1	2195224	2213586	1	3	59299971-59299973	Trans	2	59299971,59299973	6.23137	1	Solyc03g115020
Solyc01g008130	1	2223654	2232457	1	1	2423803-2603856	Trans	2	2603856	7.22127	30	Solyc01g008360,Solyc01g008370,Solyc01g161350,Solyc01g008400,Solyc01g008390,Solyc01g008425,Solyc01g008450,Solyc01g008470,Solyc01g150104,Solyc01g008473,Solyc01g150105,Solyc01g008475,Solyc01g150106,Solyc01g008477,Solyc01g150107,Solyc01g008479,Solyc01g008480,Solyc01g008490,Solyc01g008510,Solyc01g008530,Solyc01g008550,Solyc01g008410,Solyc01g008420,Solyc01g008440,Solyc01g150103,Solyc01g008500,Solyc01g0…
Solyc01g008130	1	2223654	2232457	2	1	88498036-88498049	Trans	2	88498049	7.12925	1	Solyc01g109120
Solyc01g008140	1	2236239	2239838	1	1	1661103-2577784	Cis	316	2167964	16.1914	97	Solyc01g007100,Solyc01g007110,Solyc01g007170,Solyc01g007180,Solyc01g007200,Solyc01g007210,Solyc01g007220,Solyc01g007240,Solyc01g007260,Solyc01g007267,Solyc01g007750,Solyc01g007760,Solyc01g007770,Solyc01g007780,Solyc01g007800,Solyc01g007810,Solyc01g007830,Solyc01g007840,Solyc01g007850,Solyc01g007860,Solyc01g007870,Solyc01g007890,Solyc01g150101,Solyc01g007910,Solyc01g007930,Solyc01g007940,Solyc01g0…
Solyc01g008160	1	2253109	2254601	1	1	1854102-2521247	Cis	227	2167036	12.7274	78	Solyc01g007267,Solyc01g007750,Solyc01g007760,Solyc01g007770,Solyc01g007780,Solyc01g007800,Solyc01g007810,Solyc01g007830,Solyc01g007840,Solyc01g007850,Solyc01g007860,Solyc01g007870,Solyc01g007890,Solyc01g150101,Solyc01g007910,Solyc01g007930,Solyc01g007940,Solyc01g007950,Solyc01g007960,Solyc01g007970,Solyc01g007990,Solyc01g008000,Solyc01g008010,Solyc01g008020,Solyc01g008040,Solyc01g008050,Solyc01g0…
Solyc01g008160	1	2253109	2254601	2	8	59325850-59385560	Trans	2	59325850	6.49282	11	Solyc08g077330,Solyc08g077350,Solyc08g077360,Solyc08g077380,Solyc08g077400,Solyc08g077410,Solyc08g077310,Solyc08g077340,Solyc08g077370,Solyc08g077420,Solyc08g077385
Solyc01g008190	1	2289850	2291678	1	1	30487-1398813	Trans	1181	1376035	12.6719	171	Solyc01g005000,Solyc01g005010,Solyc01g005040,Solyc01g005050,Solyc01g005060,Solyc01g005080,Solyc01g005100,Solyc01g005120,Solyc01g005130,Solyc01g005140,Solyc01g005160,Solyc01g005170,Solyc01g005180,Solyc01g005220,Solyc01g005240,Solyc01g005250,Solyc01g005253,Solyc01g005257,Solyc01g005280,Solyc01g005290,Solyc01g005310,Solyc01g005320,Solyc01g005330,Solyc01g005340,Solyc01g005350,Solyc01g005370,Solyc01g0…
Solyc01g008190	1	2289850	2291678	2	1	2410566-2895095	Trans	3	2895095	7.53882	62	Solyc01g008340,Solyc01g008360,Solyc01g008370,Solyc01g161350,Solyc01g008400,Solyc01g008390,Solyc01g008425,Solyc01g008450,Solyc01g008470,Solyc01g150104,Solyc01g008473,Solyc01g150105,Solyc01g008475,Solyc01g150106,Solyc01g008477,Solyc01g150107,Solyc01g008479,Solyc01g008480,Solyc01g008490,Solyc01g008510,Solyc01g008530,Solyc01g008550,Solyc01g008570,Solyc01g008580,Solyc01g008590,Solyc01g008600,Solyc01g0…
Solyc01g008190	1	2289850	2291678	3	1	3940446-3940518	Trans	3	3940446	9.16206	1	Solyc01g009700
Solyc01g008190	1	2289850	2291678	4	3	63674108-63674110	Trans	2	63674108,63674110	6.32856	0	NA
Solyc01g008190	1	2289850	2291678	5	4	2895492-2895494	Trans	2	2895492,2895494	6.00793	0	NA
Solyc01g008190	1	2289850	2291678	6	8	61753057-61772913	Trans	2	61753057,61772913	6.00793	3	Solyc08g080320,Solyc08g080340,Solyc08g080360
Solyc01g008190	1	2289850	2291678	7	12	29003189-29003190	Trans	2	29003189,29003190	6.00793	0	NA
Solyc01g008200	1	2295693	2296841	1	1	2290698-2297920	Cis	17	2294793	8.03529	2	Solyc01g008190,Solyc01g008200
Solyc01g008220	1	2299064	2302317	1	1	1709021-2633045	Cis	95	2052875	7.8655	101	Solyc01g007170,Solyc01g007180,Solyc01g007200,Solyc01g007210,Solyc01g007220,Solyc01g007240,Solyc01g007260,Solyc01g007267,Solyc01g007750,Solyc01g007760,Solyc01g007770,Solyc01g007780,Solyc01g007800,Solyc01g007810,Solyc01g007830,Solyc01g007840,Solyc01g007850,Solyc01g007860,Solyc01g007870,Solyc01g007890,Solyc01g150101,Solyc01g007910,Solyc01g007930,Solyc01g007940,Solyc01g007950,Solyc01g007960,Solyc01g0…
Solyc01g008250	1	2322472	2325265	1	1	1661103-2669624	Cis	351	2238199	16.4303	110	Solyc01g007100,Solyc01g007110,Solyc01g007170,Solyc01g007180,Solyc01g007200,Solyc01g007210,Solyc01g007220,Solyc01g007240,Solyc01g007260,Solyc01g007267,Solyc01g007750,Solyc01g007760,Solyc01g007770,Solyc01g007780,Solyc01g007800,Solyc01g007810,Solyc01g007830,Solyc01g007840,Solyc01g007850,Solyc01g007860,Solyc01g007870,Solyc01g007890,Solyc01g150101,Solyc01g007910,Solyc01g007930,Solyc01g007940,Solyc01g0…
Solyc01g008270	1	2333291	2336924	1	1	1776421-2669624	Cis	381	2350051	51.5376	101	Solyc01g007200,Solyc01g007210,Solyc01g007220,Solyc01g007240,Solyc01g007260,Solyc01g007267,Solyc01g007750,Solyc01g007760,Solyc01g007770,Solyc01g007780,Solyc01g007800,Solyc01g007810,Solyc01g007830,Solyc01g007840,Solyc01g007850,Solyc01g007860,Solyc01g007870,Solyc01g007890,Solyc01g150101,Solyc01g007910,Solyc01g007930,Solyc01g007940,Solyc01g007950,Solyc01g007960,Solyc01g007970,Solyc01g007990,Solyc01g0…
Solyc01g008270	1	2333291	2336924	2	3	4339294-4339301	Trans	2	4339294	6.84735	1	Solyc03g031955
Solyc01g008290	1	2343954	2352279	1	1	41117-3535008	Cis	1124	2336958	17.8239	374	Solyc01g005010,Solyc01g005040,Solyc01g005050,Solyc01g005060,Solyc01g005080,Solyc01g005100,Solyc01g005120,Solyc01g005130,Solyc01g005140,Solyc01g005160,Solyc01g005170,Solyc01g005180,Solyc01g005220,Solyc01g005240,Solyc01g005250,Solyc01g005253,Solyc01g005257,Solyc01g005280,Solyc01g005290,Solyc01g005310,Solyc01g005320,Solyc01g005330,Solyc01g005340,Solyc01g005350,Solyc01g005370,Solyc01g005385,Solyc01g0…
Solyc01g008290	1	2343954	2352279	2	1	86070458-86651270	Trans	9	86320825	6.9917	77	Solyc01g105670,Solyc01g105680,Solyc01g105690,Solyc01g105700,Solyc01g105710,Solyc01g162870,Solyc01g105730,Solyc01g105740,Solyc01g105750,Solyc01g105760,Solyc01g105767,Solyc01g105770,Solyc01g105780,Solyc01g105790,Solyc01g105800,Solyc01g105850,Solyc01g105870,Solyc01g105880,Solyc01g105890,Solyc01g105900,Solyc01g105910,Solyc01g105920,Solyc01g105940,Solyc01g105960,Solyc01g105970,Solyc01g105980,Solyc01g1…
Solyc01g008290	1	2343954	2352279	3	1	88490000-88965671	Trans	6	88490000	8.33664	67	Solyc01g109120,Solyc01g109150,Solyc01g109160,Solyc01g109170,Solyc01g109180,Solyc01g109190,Solyc01g109220,Solyc01g109230,Solyc01g109240,Solyc01g109250,Solyc01g109260,Solyc01g109275,Solyc01g109290,Solyc01g109310,Solyc01g109320,Solyc01g109330,Solyc01g109340,Solyc01g109370,Solyc01g109380,Solyc01g109390,Solyc01g109400,Solyc01g109420,Solyc01g109430,Solyc01g109450,Solyc01g109470,Solyc01g109495,Solyc01g1…
Solyc01g008290	1	2343954	2352279	4	2	38620713-38702220	Trans	2	38620713	9.07269	10	Solyc02g071130,Solyc02g071140,Solyc02g071150,Solyc02g071170,Solyc02g071190,Solyc02g071200,Solyc02g071120,Solyc02g071180,Solyc02g071210,Solyc02g071160
Solyc01g008290	1	2343954	2352279	5	4	4149355-4489787	Trans	2	4489787	6.42869	45	Solyc04g011670,Solyc04g011680,Solyc04g011690,Solyc04g011700,Solyc04g011710,Solyc04g011720,Solyc04g011730,Solyc04g011735,Solyc04g011750,Solyc04g011760,Solyc04g011770,Solyc04g011780,Solyc04g011790,Solyc04g011800,Solyc04g011810,Solyc04g011820,Solyc04g011830,Solyc04g011840,Solyc04g011850,Solyc04g011860,Solyc04g011870,Solyc04g011880,Solyc04g011890,Solyc04g011900,Solyc04g011910,Solyc04g011920,Solyc04g0…
Solyc01g008290	1	2343954	2352279	6	6	44593824-44593827	Trans	2	44593827	7.84857	0	NA
Solyc01g008290	1	2343954	2352279	7	12	4560998-5188431	Trans	2	5188431	7.17301	63	Solyc12g013690,Solyc12g013710,Solyc12g013720,Solyc12g013730,Solyc12g013740,Solyc12g013750,Solyc12g013770,Solyc12g013780,Solyc12g013790,Solyc12g013810,Solyc12g013830,Solyc12g013840,Solyc12g013850,Solyc12g013860,Solyc12g013895,Solyc12g013900,Solyc12g013910,Solyc12g013920,Solyc12g013930,Solyc12g013940,Solyc12g013960,Solyc12g013990,Solyc12g014010,Solyc12g014020,Solyc12g014040,Solyc12g014050,Solyc12g1…
Solyc01g008300	1	2352392	2354345	1	1	1777038-2525648	Cis	229	2154947	13.8628	85	Solyc01g007200,Solyc01g007210,Solyc01g007220,Solyc01g007240,Solyc01g007260,Solyc01g007267,Solyc01g007750,Solyc01g007760,Solyc01g007770,Solyc01g007780,Solyc01g007800,Solyc01g007810,Solyc01g007830,Solyc01g007840,Solyc01g007850,Solyc01g007860,Solyc01g007870,Solyc01g007890,Solyc01g150101,Solyc01g007910,Solyc01g007930,Solyc01g007940,Solyc01g007950,Solyc01g007960,Solyc01g007970,Solyc01g007990,Solyc01g0…
Solyc01g008320	1	2374818	2394375	1	1	1408811-2948768	Cis	486	2365894	26.9731	166	Solyc01g006840,Solyc01g006845,Solyc01g006860,Solyc01g006900,Solyc01g006910,Solyc01g006920,Solyc01g006930,Solyc01g006940,Solyc01g006980,Solyc01g006990,Solyc01g006993,Solyc01g006997,Solyc01g007010,Solyc01g007030,Solyc01g007040,Solyc01g007050,Solyc01g007070,Solyc01g007090,Solyc01g007100,Solyc01g007110,Solyc01g007170,Solyc01g007180,Solyc01g007200,Solyc01g007210,Solyc01g007220,Solyc01g007240,Solyc01g0…
Solyc01g008320	1	2374818	2394375	2	3	57878877-58496262	Trans	2	57878877	7.51624	78	Solyc03g113270,Solyc03g113280,Solyc03g113290,Solyc03g113300,Solyc03g113310,Solyc03g113320,Solyc03g113330,Solyc03g113340,Solyc03g113350,Solyc03g113360,Solyc03g113380,Solyc03g113390,Solyc03g113410,Solyc03g113420,Solyc03g113430,Solyc03g113450,Solyc03g113460,Solyc03g113470,Solyc03g113480,Solyc03g113490,Solyc03g113500,Solyc03g113510,Solyc03g113530,Solyc03g113540,Solyc03g113550,Solyc03g113560,Solyc03g1…
Solyc01g008330	1	2395907	2409191	1	3	61166422-61297290	Trans	101	61225695	12.0988	23	Solyc03g117600,Solyc03g117610,Solyc03g117620,Solyc03g117630,Solyc03g117640,Solyc03g117650,Solyc03g117670,Solyc03g117680,Solyc03g117690,Solyc03g117710,Solyc03g117730,Solyc03g117740,Solyc03g117760,Solyc03g117770,Solyc03g117790,Solyc03g117800,Solyc03g117810,Solyc03g117820,Solyc03g117840,Solyc03g117660,Solyc03g117720,Solyc03g117750,Solyc03g117780
Solyc01g008340	1	2410488	2418101	1	1	1946316-2596165	Cis	146	2412010	70.8787	77	Solyc01g007830,Solyc01g007840,Solyc01g007850,Solyc01g007860,Solyc01g007870,Solyc01g007890,Solyc01g150101,Solyc01g007910,Solyc01g007930,Solyc01g007940,Solyc01g007950,Solyc01g007960,Solyc01g007970,Solyc01g007990,Solyc01g008000,Solyc01g008010,Solyc01g008020,Solyc01g008040,Solyc01g008050,Solyc01g008060,Solyc01g008080,Solyc01g008090,Solyc01g008100,Solyc01g008110,Solyc01g008140,Solyc01g008150,Solyc01g0…
Solyc01g008360	1	2421897	2423840	1	1	1816400-2521247	Cis	69	2005514,2005540	8.4613	80	Solyc01g007260,Solyc01g007267,Solyc01g007750,Solyc01g007760,Solyc01g007770,Solyc01g007780,Solyc01g007800,Solyc01g007810,Solyc01g007830,Solyc01g007840,Solyc01g007850,Solyc01g007860,Solyc01g007870,Solyc01g007890,Solyc01g150101,Solyc01g007910,Solyc01g007930,Solyc01g007940,Solyc01g007950,Solyc01g007960,Solyc01g007970,Solyc01g007990,Solyc01g008000,Solyc01g008010,Solyc01g008020,Solyc01g008040,Solyc01g0…
Solyc01g008370	1	2424847	2430776	1	1	1723358-2530734	Cis	209	2426127	11.3693	89	Solyc01g007170,Solyc01g007180,Solyc01g007200,Solyc01g007210,Solyc01g007220,Solyc01g007240,Solyc01g007260,Solyc01g007267,Solyc01g007750,Solyc01g007760,Solyc01g007770,Solyc01g007780,Solyc01g007800,Solyc01g007810,Solyc01g007830,Solyc01g007840,Solyc01g007850,Solyc01g007860,Solyc01g007870,Solyc01g007890,Solyc01g150101,Solyc01g007910,Solyc01g007930,Solyc01g007940,Solyc01g007950,Solyc01g007960,Solyc01g0…
Solyc01g008390	1	2434837	2437364	1	1	1661103-3119936	Cis	387	2409065,2409068	35.6987	152	Solyc01g007100,Solyc01g007110,Solyc01g007170,Solyc01g007180,Solyc01g007200,Solyc01g007210,Solyc01g007220,Solyc01g007240,Solyc01g007260,Solyc01g007267,Solyc01g007750,Solyc01g007760,Solyc01g007770,Solyc01g007780,Solyc01g007800,Solyc01g007810,Solyc01g007830,Solyc01g007840,Solyc01g007850,Solyc01g007860,Solyc01g007870,Solyc01g007890,Solyc01g150101,Solyc01g007910,Solyc01g007930,Solyc01g007940,Solyc01g0…
Solyc01g008390	1	2434837	2437364	2	5	18556529-18556557	Trans	2	18556529,18556557	6.08009	0	NA
Solyc01g008400	1	2433344	2440084	1	1	2062288-2391641	Trans	5	2062288	7.89069	38	Solyc01g007910,Solyc01g007930,Solyc01g007940,Solyc01g007950,Solyc01g007960,Solyc01g007970,Solyc01g007990,Solyc01g008000,Solyc01g008010,Solyc01g008020,Solyc01g008040,Solyc01g008050,Solyc01g008060,Solyc01g008080,Solyc01g008090,Solyc01g008100,Solyc01g008110,Solyc01g008140,Solyc01g008150,Solyc01g008160,Solyc01g008190,Solyc01g008200,Solyc01g008220,Solyc01g008230,Solyc01g008240,Solyc01g008250,Solyc01g0…
Solyc01g008400	1	2433344	2440084	2	4	64172885-64436493	Trans	42	64221096	8.2561	46	Solyc04g082570,Solyc04g082580,Solyc04g082590,Solyc04g082600,Solyc04g082620,Solyc04g082630,Solyc04g082660,Solyc04g082650,Solyc04g082680,Solyc04g082690,Solyc04g082710,Solyc04g082720,Solyc04g082730,Solyc04g082740,Solyc04g082745,Solyc04g082750,Solyc04g082770,Solyc04g082780,Solyc04g082800,Solyc04g082810,Solyc04g082830,Solyc04g082845,Solyc04g082860,Solyc04g082865,Solyc04g082870,Solyc04g082890,Solyc04g0…
Solyc01g008410	1	2440519	2442943	1	1	487870-3274328	Cis	397	2411108	32.5075	298	Solyc01g005680,Solyc01g005710,Solyc01g005730,Solyc01g005750,Solyc01g005770,Solyc01g150100,Solyc01g005780,Solyc01g005783,Solyc01g005787,Solyc01g005790,Solyc01g005810,Solyc01g005820,Solyc01g005830,Solyc01g005840,Solyc01g005850,Solyc01g005870,Solyc01g005880,Solyc01g005890,Solyc01g005900,Solyc01g005920,Solyc01g005930,Solyc01g005940,Solyc01g005950,Solyc01g005980,Solyc01g005985,Solyc01g006000,Solyc01g0…
Solyc01g008420	1	2452194	2459198	1	1	2275248-2698702	Cis	12	2698702	7.30724	55	Solyc01g008190,Solyc01g008200,Solyc01g008220,Solyc01g008230,Solyc01g008240,Solyc01g008250,Solyc01g008260,Solyc01g008270,Solyc01g008290,Solyc01g008300,Solyc01g008340,Solyc01g008360,Solyc01g008370,Solyc01g161350,Solyc01g008400,Solyc01g008390,Solyc01g008425,Solyc01g008450,Solyc01g008470,Solyc01g150104,Solyc01g008473,Solyc01g150105,Solyc01g008475,Solyc01g150106,Solyc01g008477,Solyc01g150107,Solyc01g0…
Solyc01g008440	1	2469911	2476591	1	1	2135022-2376759	Trans	4	2376759	7.65797	28	Solyc01g008010,Solyc01g008020,Solyc01g008040,Solyc01g008050,Solyc01g008060,Solyc01g008080,Solyc01g008090,Solyc01g008100,Solyc01g008110,Solyc01g008140,Solyc01g008150,Solyc01g008160,Solyc01g008190,Solyc01g008200,Solyc01g008220,Solyc01g008230,Solyc01g008240,Solyc01g008250,Solyc01g008260,Solyc01g008270,Solyc01g008290,Solyc01g008300,Solyc01g008070,Solyc01g008120,Solyc01g008170,Solyc01g008180,Solyc01g0…
Solyc01g008470	1	2495685	2501832	1	1	1527875-3075130	Cis	361	2517648	13.3041	163	Solyc01g006980,Solyc01g006990,Solyc01g006993,Solyc01g006997,Solyc01g007010,Solyc01g007030,Solyc01g007040,Solyc01g007050,Solyc01g007070,Solyc01g007090,Solyc01g007100,Solyc01g007110,Solyc01g007170,Solyc01g007180,Solyc01g007200,Solyc01g007210,Solyc01g007220,Solyc01g007240,Solyc01g007260,Solyc01g007267,Solyc01g007750,Solyc01g007760,Solyc01g007770,Solyc01g007780,Solyc01g007800,Solyc01g007810,Solyc01g0…
Solyc01g008480	1	2515371	2522690	1	1	1807253-2873305	Cis	286	2520962	27.3438	119	Solyc01g007240,Solyc01g007260,Solyc01g007267,Solyc01g007750,Solyc01g007760,Solyc01g007770,Solyc01g007780,Solyc01g007800,Solyc01g007810,Solyc01g007830,Solyc01g007840,Solyc01g007850,Solyc01g007860,Solyc01g007870,Solyc01g007890,Solyc01g150101,Solyc01g007910,Solyc01g007930,Solyc01g007940,Solyc01g007950,Solyc01g007960,Solyc01g007970,Solyc01g007990,Solyc01g008000,Solyc01g008010,Solyc01g008020,Solyc01g0…
Solyc01g008490	1	2525576	2530834	1	1	1951813-3085304	Cis	109	2489757	12.723	126	Solyc01g007830,Solyc01g007840,Solyc01g007850,Solyc01g007860,Solyc01g007870,Solyc01g007890,Solyc01g150101,Solyc01g007910,Solyc01g007930,Solyc01g007940,Solyc01g007950,Solyc01g007960,Solyc01g007970,Solyc01g007990,Solyc01g008000,Solyc01g008010,Solyc01g008020,Solyc01g008040,Solyc01g008050,Solyc01g008060,Solyc01g008080,Solyc01g008090,Solyc01g008100,Solyc01g008110,Solyc01g008140,Solyc01g008150,Solyc01g0…
Solyc01g008550	1	2593768	2597462	1	1	505341-2603919	Cis	15	1407216	7.23505	230	Solyc01g005750,Solyc01g005770,Solyc01g150100,Solyc01g005780,Solyc01g005783,Solyc01g005787,Solyc01g005790,Solyc01g005810,Solyc01g005820,Solyc01g005830,Solyc01g005840,Solyc01g005850,Solyc01g005870,Solyc01g005880,Solyc01g005890,Solyc01g005900,Solyc01g005920,Solyc01g005930,Solyc01g005940,Solyc01g005950,Solyc01g005980,Solyc01g005985,Solyc01g006000,Solyc01g006050,Solyc01g006055,Solyc01g006070,Solyc01g0…
Solyc01g008550	1	2593768	2597462	2	1	73129463-73129465	Trans	2	73129463,73129465	6.92894	1	Solyc01g081320
Solyc01g008600	1	2631951	2636239	1	1	1963645-3199977	Cis	368	2635032	28.5115	133	Solyc01g007850,Solyc01g007860,Solyc01g007870,Solyc01g007890,Solyc01g150101,Solyc01g007910,Solyc01g007930,Solyc01g007940,Solyc01g007950,Solyc01g007960,Solyc01g007970,Solyc01g007990,Solyc01g008000,Solyc01g008010,Solyc01g008020,Solyc01g008040,Solyc01g008050,Solyc01g008060,Solyc01g008080,Solyc01g008090,Solyc01g008100,Solyc01g008110,Solyc01g008140,Solyc01g008150,Solyc01g008160,Solyc01g008190,Solyc01g0…
Solyc01g008670	1	2677465	2680741	1	1	580404-4419888	Cis	2115	2702834	6.52915	347	Solyc01g005830,Solyc01g005840,Solyc01g005850,Solyc01g005870,Solyc01g005880,Solyc01g005890,Solyc01g005900,Solyc01g005920,Solyc01g005930,Solyc01g005940,Solyc01g005950,Solyc01g005980,Solyc01g005985,Solyc01g006000,Solyc01g006050,Solyc01g006055,Solyc01g006070,Solyc01g006080,Solyc01g006090,Solyc01g006110,Solyc01g006150,Solyc01g006160,Solyc01g006180,Solyc01g006190,Solyc01g006200,Solyc01g006210,Solyc01g0…
Solyc01g008710	1	2702330	2705250	1	1	1962896-4244091	Cis	318	2698702	39.2475	199	Solyc01g007850,Solyc01g007860,Solyc01g007870,Solyc01g007890,Solyc01g150101,Solyc01g007910,Solyc01g007930,Solyc01g007940,Solyc01g007950,Solyc01g007960,Solyc01g007970,Solyc01g007990,Solyc01g008000,Solyc01g008010,Solyc01g008020,Solyc01g008040,Solyc01g008050,Solyc01g008060,Solyc01g008080,Solyc01g008090,Solyc01g008100,Solyc01g008110,Solyc01g008140,Solyc01g008150,Solyc01g008160,Solyc01g008190,Solyc01g0…
Solyc01g008730	1	2712469	2721972	1	8	62051-620575	Trans	17	237025	6.97274	76	Solyc08g005060,Solyc08g005080,Solyc08g005090,Solyc08g005100,Solyc08g005110,Solyc08g005120,Solyc08g005130,Solyc08g005140,Solyc08g005160,Solyc08g160620,Solyc08g005170,Solyc08g005180,Solyc08g005190,Solyc08g005210,Solyc08g005220,Solyc08g005240,Solyc08g005245,Solyc08g005260,Solyc08g005275,Solyc08g005280,Solyc08g005290,Solyc08g005310,Solyc08g005330,Solyc08g005335,Solyc08g005337,Solyc08g005370,Solyc08g0…
Solyc01g008760	1	2737144	2741312	1	1	2741232-2926607	Cis	21	2741232	26.6303	19	Solyc01g008760,Solyc01g008790,Solyc01g008800,Solyc01g008820,Solyc01g008850,Solyc01g008870,Solyc01g008880,Solyc01g008890,Solyc01g008900,Solyc01g008940,Solyc01g008960,Solyc01g008780,Solyc01g008810,Solyc01g008830,Solyc01g008840,Solyc01g008860,Solyc01g008930,Solyc01g008770,Solyc01g008910
Solyc01g008770	1	2744587	2762967	1	1	2112840-3438708	Cis	356	2751109	21.5708	131	Solyc01g007990,Solyc01g008000,Solyc01g008010,Solyc01g008020,Solyc01g008040,Solyc01g008050,Solyc01g008060,Solyc01g008080,Solyc01g008090,Solyc01g008100,Solyc01g008110,Solyc01g008140,Solyc01g008150,Solyc01g008160,Solyc01g008190,Solyc01g008200,Solyc01g008220,Solyc01g008230,Solyc01g008240,Solyc01g008250,Solyc01g008260,Solyc01g008270,Solyc01g008290,Solyc01g008300,Solyc01g008340,Solyc01g008360,Solyc01g0…
Solyc01g008780	1	2765247	2770450	1	1	2635063-3282010	Cis	169	2813971	10.4125	62	Solyc01g008600,Solyc01g008610,Solyc01g008620,Solyc01g008640,Solyc01g008650,Solyc01g008660,Solyc01g008670,Solyc01g008690,Solyc01g008720,Solyc01g008740,Solyc01g008760,Solyc01g008790,Solyc01g008800,Solyc01g008820,Solyc01g008850,Solyc01g008870,Solyc01g008880,Solyc01g008890,Solyc01g008900,Solyc01g008940,Solyc01g008960,Solyc01g008970,Solyc01g008980,Solyc01g009000,Solyc01g009020,Solyc01g009060,Solyc01g0…
Solyc01g008790	1	2773650	2778485	1	1	2767998-3544337	Cis	10	3534225	7.92148	59	Solyc01g008790,Solyc01g008800,Solyc01g008820,Solyc01g008850,Solyc01g008870,Solyc01g008880,Solyc01g008890,Solyc01g008900,Solyc01g008940,Solyc01g008960,Solyc01g008970,Solyc01g008980,Solyc01g009000,Solyc01g009020,Solyc01g009060,Solyc01g009070,Solyc01g009080,Solyc01g009100,Solyc01g009140,Solyc01g009145,Solyc01g009160,Solyc01g009170,Solyc01g009190,Solyc01g009210,Solyc01g009220,Solyc01g009230,Solyc01g0…
Solyc01g008800	1	2778190	2783871	1	1	2666196-3282010	Cis	212	2751088	16.433	57	Solyc01g008660,Solyc01g008670,Solyc01g008690,Solyc01g008720,Solyc01g008740,Solyc01g008760,Solyc01g008790,Solyc01g008800,Solyc01g008820,Solyc01g008850,Solyc01g008870,Solyc01g008880,Solyc01g008890,Solyc01g008900,Solyc01g008940,Solyc01g008960,Solyc01g008970,Solyc01g008980,Solyc01g009000,Solyc01g009020,Solyc01g009060,Solyc01g009070,Solyc01g009080,Solyc01g009100,Solyc01g009140,Solyc01g009145,Solyc01g0…
Solyc01g008810	1	2784217	2787637	1	1	2686307-3436316	Cis	121	2814657	24.1886	58	Solyc01g008690,Solyc01g008720,Solyc01g008740,Solyc01g008760,Solyc01g008790,Solyc01g008800,Solyc01g008820,Solyc01g008850,Solyc01g008870,Solyc01g008880,Solyc01g008890,Solyc01g008900,Solyc01g008940,Solyc01g008960,Solyc01g008970,Solyc01g008980,Solyc01g009000,Solyc01g009020,Solyc01g009060,Solyc01g009070,Solyc01g009080,Solyc01g009100,Solyc01g009140,Solyc01g009145,Solyc01g009160,Solyc01g009170,Solyc01g0…
Solyc01g008810	1	2784217	2787637	2	1	71080560-71377642	Trans	4	71080560	7.89855	22	Solyc01g079440,Solyc01g079460,Solyc01g079470,Solyc01g079480,Solyc01g079550,Solyc01g079560,Solyc01g079590,Solyc01g079600,Solyc01g079610,Solyc01g079620,Solyc01g079630,Solyc01g079660,Solyc01g079670,Solyc01g079680,Solyc01g079450,Solyc01g079500,Solyc01g079490,Solyc01g079510,Solyc01g079570,Solyc01g079580,Solyc01g079640,Solyc01g079650
Solyc01g008810	1	2784217	2787637	3	1	72268618-73231875	Trans	4	72268618,72934058	6.79853	100	Solyc01g080450,Solyc01g080460,Solyc01g080480,Solyc01g080490,Solyc01g080500,Solyc01g080520,Solyc01g080550,Solyc01g080560,Solyc01g080570,Solyc01g080590,Solyc01g080630,Solyc01g080660,Solyc01g080680,Solyc01g080690,Solyc01g080700,Solyc01g080720,Solyc01g080750,Solyc01g080760,Solyc01g080770,Solyc01g080780,Solyc01g162690,Solyc01g162710,Solyc01g080785,Solyc01g162700,Solyc01g080790,Solyc01g080800,Solyc01g0…
Solyc01g008810	1	2784217	2787637	4	1	74798504-76069413	Trans	6	74841780,76069413	6.79853	153	Solyc01g087600,Solyc01g087630,Solyc01g087640,Solyc01g087660,Solyc01g087670,Solyc01g087690,Solyc01g087700,Solyc01g087710,Solyc01g087740,Solyc01g087750,Solyc01g087760,Solyc01g087770,Solyc01g087780,Solyc01g087785,Solyc01g087790,Solyc01g087800,Solyc01g087810,Solyc01g087820,Solyc01g087830,Solyc01g087840,Solyc01g087850,Solyc01g087860,Solyc01g087880,Solyc01g087900,Solyc01g087920,Solyc01g087940,Solyc01g0…
Solyc01g008830	1	2801560	2809793	1	1	2768665-3438146	Cis	9	2826985	7.60555	51	Solyc01g008790,Solyc01g008800,Solyc01g008820,Solyc01g008850,Solyc01g008870,Solyc01g008880,Solyc01g008890,Solyc01g008900,Solyc01g008940,Solyc01g008960,Solyc01g008970,Solyc01g008980,Solyc01g009000,Solyc01g009020,Solyc01g009060,Solyc01g009070,Solyc01g009080,Solyc01g009100,Solyc01g009140,Solyc01g009145,Solyc01g009160,Solyc01g009170,Solyc01g009190,Solyc01g009210,Solyc01g009220,Solyc01g009230,Solyc01g0…
Solyc01g008840	1	2811606	2819484	1	1	2070481-3200943	Cis	192	2761887	15.4564	125	Solyc01g007930,Solyc01g007940,Solyc01g007950,Solyc01g007960,Solyc01g007970,Solyc01g007990,Solyc01g008000,Solyc01g008010,Solyc01g008020,Solyc01g008040,Solyc01g008050,Solyc01g008060,Solyc01g008080,Solyc01g008090,Solyc01g008100,Solyc01g008110,Solyc01g008140,Solyc01g008150,Solyc01g008160,Solyc01g008190,Solyc01g008200,Solyc01g008220,Solyc01g008230,Solyc01g008240,Solyc01g008250,Solyc01g008260,Solyc01g0…
Solyc01g008850	1	2825026	2831290	1	1	1806655-3119936	Cis	158	2770027	11.4567	141	Solyc01g007220,Solyc01g007240,Solyc01g007260,Solyc01g007267,Solyc01g007750,Solyc01g007760,Solyc01g007770,Solyc01g007780,Solyc01g007800,Solyc01g007810,Solyc01g007830,Solyc01g007840,Solyc01g007850,Solyc01g007860,Solyc01g007870,Solyc01g007890,Solyc01g150101,Solyc01g007910,Solyc01g007930,Solyc01g007940,Solyc01g007950,Solyc01g007960,Solyc01g007970,Solyc01g007990,Solyc01g008000,Solyc01g008010,Solyc01g0…
Solyc01g008870	1	2840055	2843003	1	4	53041425-53048894	Trans	3	53041425,53046413,53048894	5.37644	1	Solyc04g055120
Solyc01g008910	1	2883303	2885190	1	1	2761887-2873305	Trans	3	2873305	7.41202	14	Solyc01g008790,Solyc01g008800,Solyc01g008820,Solyc01g008850,Solyc01g008870,Solyc01g008880,Solyc01g008890,Solyc01g008900,Solyc01g008780,Solyc01g008810,Solyc01g008830,Solyc01g008840,Solyc01g008860,Solyc01g008770
Solyc01g008910	1	2883303	2885190	2	11	4630909-4793461	Trans	2	4793461	6.51561	28	Solyc11g161640,Solyc11g011570,Solyc11g011585,Solyc11g011590,Solyc11g011600,Solyc11g161670,Solyc11g011610,Solyc11g160060,Solyc11g011620,Solyc11g011630,Solyc11g011640,Solyc11g011650,Solyc11g011660,Solyc11g011690,Solyc11g011680,Solyc11g011670,Solyc11g011673,Solyc11g011677,Solyc11g162030,Solyc11g160070,Solyc11g011710,Solyc11g011720,Solyc11g011730,Solyc11g011740,Solyc11g011750,Solyc11g011760,Solyc11g0…
Solyc01g008930	1	2896158	2903642	1	1	2669624-3438708	Cis	207	2900804	23.2349	60	Solyc01g008660,Solyc01g008670,Solyc01g008690,Solyc01g008720,Solyc01g008740,Solyc01g008760,Solyc01g008790,Solyc01g008800,Solyc01g008820,Solyc01g008850,Solyc01g008870,Solyc01g008880,Solyc01g008890,Solyc01g008900,Solyc01g008940,Solyc01g008960,Solyc01g008970,Solyc01g008980,Solyc01g009000,Solyc01g009020,Solyc01g009060,Solyc01g009070,Solyc01g009080,Solyc01g009100,Solyc01g009140,Solyc01g009145,Solyc01g0…
Solyc01g008960	1	2923839	2932586	1	1	2714184-3819664	Cis	225	3072419	13.1193	89	Solyc01g008740,Solyc01g008760,Solyc01g008790,Solyc01g008800,Solyc01g008820,Solyc01g008850,Solyc01g008870,Solyc01g008880,Solyc01g008890,Solyc01g008900,Solyc01g008940,Solyc01g008960,Solyc01g008970,Solyc01g008980,Solyc01g009000,Solyc01g009020,Solyc01g009060,Solyc01g009070,Solyc01g009080,Solyc01g009100,Solyc01g009140,Solyc01g009145,Solyc01g009160,Solyc01g009170,Solyc01g009190,Solyc01g009210,Solyc01g0…
Solyc01g008980	1	2942640	2946854	1	1	2470149-5377109	Cis	350	2974518	48.1006	199	Solyc01g008450,Solyc01g008470,Solyc01g150104,Solyc01g008473,Solyc01g150105,Solyc01g008475,Solyc01g150106,Solyc01g008477,Solyc01g150107,Solyc01g008479,Solyc01g008480,Solyc01g008490,Solyc01g008510,Solyc01g008530,Solyc01g008550,Solyc01g008570,Solyc01g008580,Solyc01g008590,Solyc01g008600,Solyc01g008610,Solyc01g008620,Solyc01g008640,Solyc01g008650,Solyc01g008660,Solyc01g008670,Solyc01g008690,Solyc01g0…
Solyc01g008990	1	2948633	2955247	1	1	2530734-3202759	Cis	154	3119829	10.2576	65	Solyc01g008490,Solyc01g008510,Solyc01g008530,Solyc01g008550,Solyc01g008570,Solyc01g008580,Solyc01g008590,Solyc01g008600,Solyc01g008610,Solyc01g008620,Solyc01g008640,Solyc01g008650,Solyc01g008660,Solyc01g008670,Solyc01g008690,Solyc01g008720,Solyc01g008740,Solyc01g008760,Solyc01g008790,Solyc01g008800,Solyc01g008820,Solyc01g008850,Solyc01g008870,Solyc01g008880,Solyc01g008890,Solyc01g008900,Solyc01g0…
Solyc01g009000	1	2959723	2961053	1	1	2715832-3000308	Cis	6	2984366	7.64692	29	Solyc01g008740,Solyc01g008760,Solyc01g008790,Solyc01g008800,Solyc01g008820,Solyc01g008850,Solyc01g008870,Solyc01g008880,Solyc01g008890,Solyc01g008900,Solyc01g008940,Solyc01g008960,Solyc01g008970,Solyc01g008980,Solyc01g009000,Solyc01g009020,Solyc01g008730,Solyc01g008780,Solyc01g008810,Solyc01g008830,Solyc01g008840,Solyc01g008860,Solyc01g008930,Solyc01g008990,Solyc01g009010,Solyc01g009030,Solyc01g0…
Solyc01g009010	1	2961745	2968034	1	1	2154997-3534740	Cis	321	2961921	18.0211	131	Solyc01g008060,Solyc01g008080,Solyc01g008090,Solyc01g008100,Solyc01g008110,Solyc01g008140,Solyc01g008150,Solyc01g008160,Solyc01g008190,Solyc01g008200,Solyc01g008220,Solyc01g008230,Solyc01g008240,Solyc01g008250,Solyc01g008260,Solyc01g008270,Solyc01g008290,Solyc01g008300,Solyc01g008340,Solyc01g008360,Solyc01g008370,Solyc01g161350,Solyc01g008400,Solyc01g008390,Solyc01g008425,Solyc01g008450,Solyc01g0…
Solyc01g009010	1	2961745	2968034	2	12	63607819-63607827	Trans	2	63607819,63607827	6.16564	1	Solyc12g088820
Solyc01g009020	1	2969528	2972025	1	1	1455194-4592881	Cis	1059	3007940	61.4818	262	Solyc01g006900,Solyc01g006910,Solyc01g006920,Solyc01g006930,Solyc01g006940,Solyc01g006980,Solyc01g006990,Solyc01g006993,Solyc01g006997,Solyc01g007010,Solyc01g007030,Solyc01g007040,Solyc01g007050,Solyc01g007070,Solyc01g007090,Solyc01g007100,Solyc01g007110,Solyc01g007170,Solyc01g007180,Solyc01g007200,Solyc01g007210,Solyc01g007220,Solyc01g007240,Solyc01g007260,Solyc01g007267,Solyc01g007750,Solyc01g0…
Solyc01g009020	1	2969528	2972025	2	1	5862956-6343899	Trans	2	5862956	6.90205	9	Solyc01g010760,Solyc01g010780,Solyc01g010830,Solyc01g160170,Solyc01g010840,Solyc01g010860,Solyc01g010770,Solyc01g010820,Solyc01g010870
Solyc01g009020	1	2969528	2972025	3	1	47964945-48295188	Trans	2	47964945,48295188	6.90205	7	Solyc01g160430,Solyc01g056590,Solyc01g056600,Solyc01g056610,Solyc01g056620,Solyc01g056580,Solyc01g056570
Solyc01g009020	1	2969528	2972025	4	1	62645835-62739472	Trans	5	62736216	6.46105	8	Solyc01g060050,Solyc01g163130,Solyc01g060053,Solyc01g060055,Solyc01g162360,Solyc01g060070,Solyc01g060080,Solyc01g060047
Solyc01g009020	1	2969528	2972025	5	1	66718968-66718986	Trans	2	66718968,66718986	6.90205	1	Solyc01g066310
Solyc01g009020	1	2969528	2972025	6	1	67788509-67865526	Trans	3	67865526	7.23218	6	Solyc01g066840,Solyc01g066850,Solyc01g066860,Solyc01g150145,Solyc01g066830,Solyc01g066870
Solyc01g009020	1	2969528	2972025	7	1	68962584-70079327	Trans	6	69072305,69120782,69857262	6.90205	67	Solyc01g067500,Solyc01g067510,Solyc01g067520,Solyc01g067530,Solyc01g067570,Solyc01g067590,Solyc01g067600,Solyc01g067620,Solyc01g067630,Solyc01g067640,Solyc01g067650,Solyc01g067660,Solyc01g067680,Solyc01g067690,Solyc01g067710,Solyc01g067720,Solyc01g067730,Solyc01g067740,Solyc01g067760,Solyc01g067780,Solyc01g067790,Solyc01g067820,Solyc01g067830,Solyc01g067840,Solyc01g067850,Solyc01g067860,Solyc01g0…
Solyc01g009020	1	2969528	2972025	8	1	76185145-76185160	Trans	2	76185145,76185160	7.23218	1	Solyc01g090280
Solyc01g009020	1	2969528	2972025	9	7	48014154-48014190	Trans	2	48014154	6.13936	0	NA
Solyc01g009030	1	2973321	2986709	1	1	1962896-3544337	Cis	567	2937590	18.548	152	Solyc01g007850,Solyc01g007860,Solyc01g007870,Solyc01g007890,Solyc01g150101,Solyc01g007910,Solyc01g007930,Solyc01g007940,Solyc01g007950,Solyc01g007960,Solyc01g007970,Solyc01g007990,Solyc01g008000,Solyc01g008010,Solyc01g008020,Solyc01g008040,Solyc01g008050,Solyc01g008060,Solyc01g008080,Solyc01g008090,Solyc01g008100,Solyc01g008110,Solyc01g008140,Solyc01g008150,Solyc01g008160,Solyc01g008190,Solyc01g0…
Solyc01g009060	1	3014877	3022151	1	1	1816400-3284399	Cis	168	2961921	11.8224	153	Solyc01g007260,Solyc01g007267,Solyc01g007750,Solyc01g007760,Solyc01g007770,Solyc01g007780,Solyc01g007800,Solyc01g007810,Solyc01g007830,Solyc01g007840,Solyc01g007850,Solyc01g007860,Solyc01g007870,Solyc01g007890,Solyc01g150101,Solyc01g007910,Solyc01g007930,Solyc01g007940,Solyc01g007950,Solyc01g007960,Solyc01g007970,Solyc01g007990,Solyc01g008000,Solyc01g008010,Solyc01g008020,Solyc01g008040,Solyc01g0…
Solyc01g009070	1	3022649	3029539	1	1	1816400-3634577	Cis	627	2940894	20.9316	172	Solyc01g007260,Solyc01g007267,Solyc01g007750,Solyc01g007760,Solyc01g007770,Solyc01g007780,Solyc01g007800,Solyc01g007810,Solyc01g007830,Solyc01g007840,Solyc01g007850,Solyc01g007860,Solyc01g007870,Solyc01g007890,Solyc01g150101,Solyc01g007910,Solyc01g007930,Solyc01g007940,Solyc01g007950,Solyc01g007960,Solyc01g007970,Solyc01g007990,Solyc01g008000,Solyc01g008010,Solyc01g008020,Solyc01g008040,Solyc01g0…
Solyc01g009090	1	3041993	3055703	1	1	2899314-3062425	Cis	3	2899314,2899317,3062425	6.43286	16	Solyc01g008940,Solyc01g008960,Solyc01g008970,Solyc01g008980,Solyc01g009000,Solyc01g009020,Solyc01g009060,Solyc01g009070,Solyc01g009080,Solyc01g009100,Solyc01g008930,Solyc01g008990,Solyc01g009010,Solyc01g009030,Solyc01g009050,Solyc01g009090
Solyc01g009090	1	3041993	3055703	2	1	68962823-69540564	Trans	2	69540564	6.85981	26	Solyc01g067500,Solyc01g067510,Solyc01g067520,Solyc01g067530,Solyc01g067570,Solyc01g067590,Solyc01g067600,Solyc01g067620,Solyc01g067630,Solyc01g067640,Solyc01g067650,Solyc01g067660,Solyc01g067680,Solyc01g067690,Solyc01g067710,Solyc01g067720,Solyc01g067730,Solyc01g067740,Solyc01g067760,Solyc01g067780,Solyc01g067790,Solyc01g067560,Solyc01g067580,Solyc01g067700,Solyc01g067550,Solyc01g067750
Solyc01g009090	1	3041993	3055703	3	4	59899745-59899763	Trans	2	59899745	6.23063	1	Solyc04g076960
Solyc01g009120	1	3070376	3090194	1	1	2530734-4087064	Cis	298	3080921	12.2054	124	Solyc01g008490,Solyc01g008510,Solyc01g008530,Solyc01g008550,Solyc01g008570,Solyc01g008580,Solyc01g008590,Solyc01g008600,Solyc01g008610,Solyc01g008620,Solyc01g008640,Solyc01g008650,Solyc01g008660,Solyc01g008670,Solyc01g008690,Solyc01g008720,Solyc01g008740,Solyc01g008760,Solyc01g008790,Solyc01g008800,Solyc01g008820,Solyc01g008850,Solyc01g008870,Solyc01g008880,Solyc01g008890,Solyc01g008900,Solyc01g0…
Solyc01g009160	1	3119370	3120519	1	1	2669624-3624664	Cis	304	3055173	24.5875	74	Solyc01g008660,Solyc01g008670,Solyc01g008690,Solyc01g008720,Solyc01g008740,Solyc01g008760,Solyc01g008790,Solyc01g008800,Solyc01g008820,Solyc01g008850,Solyc01g008870,Solyc01g008880,Solyc01g008890,Solyc01g008900,Solyc01g008940,Solyc01g008960,Solyc01g008970,Solyc01g008980,Solyc01g009000,Solyc01g009020,Solyc01g009060,Solyc01g009070,Solyc01g009080,Solyc01g009100,Solyc01g009140,Solyc01g009145,Solyc01g0…
Solyc01g009170	1	3148567	3151060	1	1	2669624-4979127	Cis	358	3148572	18.7343	148	Solyc01g008660,Solyc01g008670,Solyc01g008690,Solyc01g008720,Solyc01g008740,Solyc01g008760,Solyc01g008790,Solyc01g008800,Solyc01g008820,Solyc01g008850,Solyc01g008870,Solyc01g008880,Solyc01g008890,Solyc01g008900,Solyc01g008940,Solyc01g008960,Solyc01g008970,Solyc01g008980,Solyc01g009000,Solyc01g009020,Solyc01g009060,Solyc01g009070,Solyc01g009080,Solyc01g009100,Solyc01g009140,Solyc01g009145,Solyc01g0…
Solyc01g009170	1	3148567	3151060	2	1	78103939-78492228	Trans	12	78249102	7.27139	48	Solyc01g094330,Solyc01g094350,Solyc01g094360,Solyc01g094370,Solyc01g094380,Solyc01g094390,Solyc01g094400,Solyc01g094410,Solyc01g094420,Solyc01g094430,Solyc01g094440,Solyc01g094450,Solyc01g094460,Solyc01g094480,Solyc01g094500,Solyc01g094510,Solyc01g094520,Solyc01g094530,Solyc01g094550,Solyc01g094570,Solyc01g094600,Solyc01g094640,Solyc01g094650,Solyc01g094660,Solyc01g094670,Solyc01g094680,Solyc01g0…
Solyc01g009180	1	3173079	3179171	1	1	2439812-4418533	Cis	389	3178114	38.2479	154	Solyc01g008400,Solyc01g008425,Solyc01g008450,Solyc01g008470,Solyc01g150104,Solyc01g008473,Solyc01g150105,Solyc01g008475,Solyc01g150106,Solyc01g008477,Solyc01g150107,Solyc01g008479,Solyc01g008480,Solyc01g008490,Solyc01g008510,Solyc01g008530,Solyc01g008550,Solyc01g008570,Solyc01g008580,Solyc01g008590,Solyc01g008600,Solyc01g008610,Solyc01g008620,Solyc01g008640,Solyc01g008650,Solyc01g008660,Solyc01g0…
Solyc01g009230	1	3197105	3205958	1	11	51828909-52232141	Trans	2	52232141	5.95039	37	Solyc11g069160,Solyc11g069170,Solyc11g069180,Solyc11g069200,Solyc11g069210,Solyc11g069220,Solyc11g069230,Solyc11g069240,Solyc11g069250,Solyc11g069280,Solyc11g069290,Solyc11g069320,Solyc11g069330,Solyc11g069340,Solyc11g069350,Solyc11g069360,Solyc11g069380,Solyc11g069400,Solyc11g069410,Solyc11g069430,Solyc11g069440,Solyc11g069450,Solyc11g069480,Solyc11g069500,Solyc11g069510,Solyc11g069530,Solyc11g0…
Solyc01g009250	1	3221750	3222479	1	1	3221778-3433886	Cis	15	3254931	9.02411	9	Solyc01g009250,Solyc01g009260,Solyc01g009270,Solyc01g009300,Solyc01g009310,Solyc01g009280,Solyc01g009305,Solyc01g009290,Solyc01g163000
Solyc01g009290	1	3266854	3277537	1	3	49732629-49733166	Trans	2	49733166	6.33961	1	Solyc03g093640
Solyc01g009300	1	3279781	3287691	1	1	2695000-5031495	Cis	377	3281723	31.9441	149	Solyc01g008720,Solyc01g008740,Solyc01g008760,Solyc01g008790,Solyc01g008800,Solyc01g008820,Solyc01g008850,Solyc01g008870,Solyc01g008880,Solyc01g008890,Solyc01g008900,Solyc01g008940,Solyc01g008960,Solyc01g008970,Solyc01g008980,Solyc01g009000,Solyc01g009020,Solyc01g009060,Solyc01g009070,Solyc01g009080,Solyc01g009100,Solyc01g009140,Solyc01g009145,Solyc01g009160,Solyc01g009170,Solyc01g009190,Solyc01g0…
Solyc01g009310	1	3429496	3438781	1	7	3830887-3833215	Trans	2	3833215	6.43818	1	Solyc07g008890
Solyc01g009380	1	3515667	3535115	1	1	2908866-3622692	Cis	162	3247512	8.55706	49	Solyc01g008960,Solyc01g008970,Solyc01g008980,Solyc01g009000,Solyc01g009020,Solyc01g009060,Solyc01g009070,Solyc01g009080,Solyc01g009100,Solyc01g009140,Solyc01g009145,Solyc01g009160,Solyc01g009170,Solyc01g009190,Solyc01g009210,Solyc01g009220,Solyc01g009230,Solyc01g009240,Solyc01g009245,Solyc01g009250,Solyc01g009260,Solyc01g009270,Solyc01g009300,Solyc01g009310,Solyc01g009330,Solyc01g009335,Solyc01g0…
Solyc01g009380	1	3515667	3535115	2	9	799740-1770897	Trans	10	1770897	6.8382	112	Solyc09g007170,Solyc09g007180,Solyc09g007190,Solyc09g007200,Solyc09g007210,Solyc09g007220,Solyc09g007240,Solyc09g007260,Solyc09g007280,Solyc09g007290,Solyc09g007330,Solyc09g007350,Solyc09g007360,Solyc09g007370,Solyc09g007380,Solyc09g007410,Solyc09g007420,Solyc09g007430,Solyc09g007440,Solyc09g007460,Solyc09g007470,Solyc09g007480,Solyc09g007500,Solyc09g007510,Solyc09g007530,Solyc09g007550,Solyc09g0…
Solyc01g009420	1	3564573	3569547	1	1	2666347-4397071	Cis	520	3805344	8.13722	119	Solyc01g008660,Solyc01g008670,Solyc01g008690,Solyc01g008720,Solyc01g008740,Solyc01g008760,Solyc01g008790,Solyc01g008800,Solyc01g008820,Solyc01g008850,Solyc01g008870,Solyc01g008880,Solyc01g008890,Solyc01g008900,Solyc01g008940,Solyc01g008960,Solyc01g008970,Solyc01g008980,Solyc01g009000,Solyc01g009020,Solyc01g009060,Solyc01g009070,Solyc01g009080,Solyc01g009100,Solyc01g009140,Solyc01g009145,Solyc01g0…
Solyc01g009420	1	3564573	3569547	2	1	5862956-6540538	Trans	5	5870320	8.82007	18	Solyc01g010760,Solyc01g010780,Solyc01g010830,Solyc01g160170,Solyc01g010840,Solyc01g010860,Solyc01g010880,Solyc01g010890,Solyc01g160180,Solyc01g010910,Solyc01g010920,Solyc01g010940,Solyc01g010770,Solyc01g010820,Solyc01g010870,Solyc01g010900,Solyc01g010930,Solyc01g010950
Solyc01g009420	1	3564573	3569547	3	1	14027646-14027652	Trans	2	14027646,14027652	6.28836	1	Solyc01g014490
Solyc01g009420	1	3564573	3569547	4	1	47964945-48295188	Trans	2	47964945,48295188	6.52172	7	Solyc01g160430,Solyc01g056590,Solyc01g056600,Solyc01g056610,Solyc01g056620,Solyc01g056580,Solyc01g056570
Solyc01g009420	1	3564573	3569547	5	1	56909796-57386967	Trans	2	57386967	7.63556	12	Solyc01g057770,Solyc01g160510,Solyc01g057830,Solyc01g057840,Solyc01g057853,Solyc01g162090,Solyc01g057855,Solyc01g160520,Solyc01g057780,Solyc01g057850,Solyc01g162100,Solyc01g057900
Solyc01g009420	1	3564573	3569547	6	1	62736216-62739472	Trans	5	62739436	7.97921	0	NA
Solyc01g009420	1	3564573	3569547	7	1	66718968-66718986	Trans	2	66718968,66718986	6.52172	1	Solyc01g066310
Solyc01g009420	1	3564573	3569547	8	1	67789281-68200028	Trans	2	67789281	6.52172	23	Solyc01g066840,Solyc01g066850,Solyc01g066860,Solyc01g150145,Solyc01g066880,Solyc01g066895,Solyc01g066900,Solyc01g066910,Solyc01g066913,Solyc01g066940,Solyc01g066950,Solyc01g066970,Solyc01g066990,Solyc01g067005,Solyc01g067030,Solyc01g067040,Solyc01g067070,Solyc01g067090,Solyc01g066830,Solyc01g066870,Solyc01g066890,Solyc01g067020,Solyc01g067080
Solyc01g009420	1	3564573	3569547	9	1	69072305-70070077	Trans	6	69857263	7.63556	61	Solyc01g067570,Solyc01g067590,Solyc01g067600,Solyc01g067620,Solyc01g067630,Solyc01g067640,Solyc01g067650,Solyc01g067660,Solyc01g067680,Solyc01g067690,Solyc01g067710,Solyc01g067720,Solyc01g067730,Solyc01g067740,Solyc01g067760,Solyc01g067780,Solyc01g067790,Solyc01g067820,Solyc01g067830,Solyc01g067840,Solyc01g067850,Solyc01g067860,Solyc01g067880,Solyc01g067890,Solyc01g067900,Solyc01g067920,Solyc01g0…
Solyc01g009420	1	3564573	3569547	10	1	76029631-76029641	Trans	2	76029631,76029641	6.46357	0	NA
Solyc01g009430	1	3577379	3579079	1	1	3280799-3578113	Cis	4	3564607	6.27704	16	Solyc01g009300,Solyc01g009310,Solyc01g009330,Solyc01g009335,Solyc01g009340,Solyc01g009350,Solyc01g009360,Solyc01g009400,Solyc01g009420,Solyc01g009430,Solyc01g009305,Solyc01g009370,Solyc01g009380,Solyc01g009410,Solyc01g163000,Solyc01g009390
Solyc01g009430	1	3577379	3579079	2	1	4627466-4688747	Trans	4	4688747	8.75572	3	Solyc01g010000,Solyc01g010020,Solyc01g010030
Solyc01g009430	1	3577379	3579079	3	5	1420764-2468105	Trans	26	1443725	7.23979	119	Solyc05g006710,Solyc05g006730,Solyc05g006740,Solyc05g006750,Solyc05g006760,Solyc05g006780,Solyc05g006790,Solyc05g006800,Solyc05g006813,Solyc05g006817,Solyc05g006820,Solyc05g006830,Solyc05g150104,Solyc05g150105,Solyc05g006850,Solyc05g006855,Solyc05g006870,Solyc05g006880,Solyc05g006890,Solyc05g006930,Solyc05g006950,Solyc05g006960,Solyc05g006965,Solyc05g006980,Solyc05g007000,Solyc05g007020,Solyc05g0…
Solyc01g009430	1	3577379	3579079	4	9	66157093-66294769	Trans	7	66158946	6.89302	20	Solyc09g090570,Solyc09g090590,Solyc09g090600,Solyc09g090610,Solyc09g090620,Solyc09g090640,Solyc09g090650,Solyc09g090660,Solyc09g090670,Solyc09g090680,Solyc09g090685,Solyc09g090690,Solyc09g090700,Solyc09g090710,Solyc09g090720,Solyc09g090730,Solyc09g090750,Solyc09g090580,Solyc09g090630,Solyc09g090760
Solyc01g009443	1	3619436	3624605	1	1	38794-5161498	Cis	849	3619924	87.726	466	Solyc01g005010,Solyc01g005040,Solyc01g005050,Solyc01g005060,Solyc01g005080,Solyc01g005100,Solyc01g005120,Solyc01g005130,Solyc01g005140,Solyc01g005160,Solyc01g005170,Solyc01g005180,Solyc01g005220,Solyc01g005240,Solyc01g005250,Solyc01g005253,Solyc01g005257,Solyc01g005280,Solyc01g005290,Solyc01g005310,Solyc01g005320,Solyc01g005330,Solyc01g005340,Solyc01g005350,Solyc01g005370,Solyc01g005385,Solyc01g0…
Solyc01g009443	1	3619436	3624605	2	8	2588559-2620583	Trans	3	2588559	9.78869	3	Solyc08g008120,Solyc08g008110,Solyc08g008130
Solyc01g009443	1	3619436	3624605	3	8	44263973-45301681	Trans	5	44906559	7.72934	17	Solyc08g060970,Solyc08g161360,Solyc08g060973,Solyc08g060977,Solyc08g061000,Solyc08g061010,Solyc08g160060,Solyc08g061060,Solyc08g061070,Solyc08g161390,Solyc08g061090,Solyc08g061130,Solyc08g061145,Solyc08g161380,Solyc08g061025,Solyc08g061100,Solyc08g061140
Solyc01g009520	1	3724077	3727425	1	1	3534740-5020759	Cis	137	3633300	12.4229	85	Solyc01g009400,Solyc01g009420,Solyc01g009430,Solyc01g009440,Solyc01g163030,Solyc01g009447,Solyc01g009470,Solyc01g009480,Solyc01g163020,Solyc01g009490,Solyc01g009505,Solyc01g009520,Solyc01g009530,Solyc01g009540,Solyc01g163040,Solyc01g009550,Solyc01g009565,Solyc01g009580,Solyc01g009590,Solyc01g009600,Solyc01g009610,Solyc01g009640,Solyc01g009660,Solyc01g009670,Solyc01g009690,Solyc01g009700,Solyc01g0…
Solyc01g009620	1	3814762	3824482	1	1	3726905-5020678	Cis	7	5020678	7.38211	68	Solyc01g009520,Solyc01g009530,Solyc01g009540,Solyc01g163040,Solyc01g009550,Solyc01g009565,Solyc01g009580,Solyc01g009590,Solyc01g009600,Solyc01g009610,Solyc01g009640,Solyc01g009660,Solyc01g009670,Solyc01g009690,Solyc01g009700,Solyc01g009705,Solyc01g009710,Solyc01g009720,Solyc01g009730,Solyc01g009735,Solyc01g009750,Solyc01g009760,Solyc01g009770,Solyc01g009780,Solyc01g009790,Solyc01g009795,Solyc01g0…
Solyc01g009620	1	3814762	3824482	2	7	568690-1054469	Trans	7	1036528	8.21803	62	Solyc07g005700,Solyc07g005710,Solyc07g005715,Solyc07g005720,Solyc07g005730,Solyc07g005740,Solyc07g005750,Solyc07g005760,Solyc07g005770,Solyc07g005775,Solyc07g005780,Solyc07g005800,Solyc07g005790,Solyc07g005810,Solyc07g005820,Solyc07g005830,Solyc07g005850,Solyc07g005860,Solyc07g005900,Solyc07g005910,Solyc07g005940,Solyc07g005945,Solyc07g005960,Solyc07g005970,Solyc07g005980,Solyc07g005990,Solyc07g0…
Solyc01g009630	1	3827000	3835893	1	1	3520389-5011305	Cis	122	3726905	11.2582	83	Solyc01g009400,Solyc01g009420,Solyc01g009430,Solyc01g009440,Solyc01g163030,Solyc01g009447,Solyc01g009470,Solyc01g009480,Solyc01g163020,Solyc01g009490,Solyc01g009505,Solyc01g009520,Solyc01g009530,Solyc01g009540,Solyc01g163040,Solyc01g009550,Solyc01g009565,Solyc01g009580,Solyc01g009590,Solyc01g009600,Solyc01g009610,Solyc01g009640,Solyc01g009660,Solyc01g009670,Solyc01g009690,Solyc01g009700,Solyc01g0…
Solyc01g009630	1	3827000	3835893	2	6	2419508-2655053	Trans	2	2419508,2655053	6.2356	23	Solyc06g008520,Solyc06g008540,Solyc06g008550,Solyc06g161100,Solyc06g008570,Solyc06g008580,Solyc06g008590,Solyc06g008600,Solyc06g008610,Solyc06g008620,Solyc06g008625,Solyc06g008650,Solyc06g008660,Solyc06g008667,Solyc06g008680,Solyc06g008690,Solyc06g008710,Solyc06g008530,Solyc06g008560,Solyc06g008640,Solyc06g008720,Solyc06g008730,Solyc06g008700
Solyc01g009630	1	3827000	3835893	3	6	33532802-34186852	Trans	13	33532802,33669510,33740762,33817269,33889893,33902404,33902440,33902530,33904218,33998023,33998068,34186636,34186852	6.79286	56	Solyc06g052080,Solyc06g052085,Solyc06g052100,Solyc06g052110,Solyc06g052115,Solyc06g052140,Solyc06g052143,Solyc06g052147,Solyc06g053140,Solyc06g053160,Solyc06g053170,Solyc06g053180,Solyc06g053190,Solyc06g053195,Solyc06g053200,Solyc06g053210,Solyc06g053220,Solyc06g053230,Solyc06g053250,Solyc06g053260,Solyc06g053280,Solyc06g053290,Solyc06g053320,Solyc06g053330,Solyc06g160080,Solyc06g053350,Solyc06g0…
Solyc01g009670	1	3868920	3875299	1	9	2172005-2287044	Trans	7	2283744	6.65111	15	Solyc09g008680,Solyc09g008690,Solyc09g008710,Solyc09g008720,Solyc09g008730,Solyc09g008750,Solyc09g008760,Solyc09g008770,Solyc09g008780,Solyc09g008790,Solyc09g008800,Solyc09g008810,Solyc09g008820,Solyc09g008700,Solyc09g008740
Solyc01g009690	1	3933835	3936432	1	1	143440-1524369	Trans	85	493896	27.8431	171	Solyc01g005140,Solyc01g005160,Solyc01g005170,Solyc01g005180,Solyc01g005220,Solyc01g005240,Solyc01g005250,Solyc01g005253,Solyc01g005257,Solyc01g005280,Solyc01g005290,Solyc01g005310,Solyc01g005320,Solyc01g005330,Solyc01g005340,Solyc01g005350,Solyc01g005370,Solyc01g005385,Solyc01g005390,Solyc01g005410,Solyc01g005420,Solyc01g005430,Solyc01g005440,Solyc01g005450,Solyc01g005460,Solyc01g005470,Solyc01g0…
Solyc01g009690	1	3933835	3936432	2	1	3933853-3934332	Cis	5	3933853,3933855	20.1515	1	Solyc01g009690
Solyc01g009690	1	3933835	3936432	3	11	48441143-48441250	Trans	2	48441143	18.5956	0	NA
Solyc01g009700	1	3940228	3942519	1	1	29332-1524369	Trans	400	500654	31.5283	185	Solyc01g005000,Solyc01g005010,Solyc01g005040,Solyc01g005050,Solyc01g005060,Solyc01g005080,Solyc01g005100,Solyc01g005120,Solyc01g005130,Solyc01g005140,Solyc01g005160,Solyc01g005170,Solyc01g005180,Solyc01g005220,Solyc01g005240,Solyc01g005250,Solyc01g005253,Solyc01g005257,Solyc01g005280,Solyc01g005290,Solyc01g005310,Solyc01g005320,Solyc01g005330,Solyc01g005340,Solyc01g005350,Solyc01g005370,Solyc01g0…
Solyc01g009700	1	3940228	3942519	2	1	3933853-3934332	Trans	5	3934332	23.8972	1	Solyc01g009690
Solyc01g009700	1	3940228	3942519	3	11	48441143-48441250	Trans	2	48441143	22.9944	0	NA
Solyc01g009770	1	4116219	4119372	1	1	2984547-5031495	Cis	410	4116147	48.9707	120	Solyc01g009060,Solyc01g009070,Solyc01g009080,Solyc01g009100,Solyc01g009140,Solyc01g009145,Solyc01g009160,Solyc01g009170,Solyc01g009190,Solyc01g009210,Solyc01g009220,Solyc01g009230,Solyc01g009240,Solyc01g009245,Solyc01g009250,Solyc01g009260,Solyc01g009270,Solyc01g009300,Solyc01g009310,Solyc01g009330,Solyc01g009335,Solyc01g009340,Solyc01g009350,Solyc01g009360,Solyc01g009400,Solyc01g009420,Solyc01g0…
Solyc01g009820	1	4238983	4245850	1	11	50687714-50719355	Trans	3	50687714	6.69934	4	Solyc11g066860,Solyc11g066870,Solyc11g066880,Solyc11g066890
Solyc01g009850	1	4382900	4389538	1	1	3619833-5403669	Cis	183	4383014	9.6938	99	Solyc01g163030,Solyc01g009447,Solyc01g009470,Solyc01g009480,Solyc01g163020,Solyc01g009490,Solyc01g009505,Solyc01g009520,Solyc01g009530,Solyc01g009540,Solyc01g163040,Solyc01g009550,Solyc01g009565,Solyc01g009580,Solyc01g009590,Solyc01g009600,Solyc01g009610,Solyc01g009640,Solyc01g009660,Solyc01g009670,Solyc01g009690,Solyc01g009700,Solyc01g009705,Solyc01g009710,Solyc01g009720,Solyc01g009730,Solyc01g0…
Solyc01g009860	1	4395991	4398006	1	1	3534740-5031300	Cis	181	4396294	11.033	86	Solyc01g009400,Solyc01g009420,Solyc01g009430,Solyc01g009440,Solyc01g163030,Solyc01g009447,Solyc01g009470,Solyc01g009480,Solyc01g163020,Solyc01g009490,Solyc01g009505,Solyc01g009520,Solyc01g009530,Solyc01g009540,Solyc01g163040,Solyc01g009550,Solyc01g009565,Solyc01g009580,Solyc01g009590,Solyc01g009600,Solyc01g009610,Solyc01g009640,Solyc01g009660,Solyc01g009670,Solyc01g009690,Solyc01g009700,Solyc01g0…
Solyc01g009860	1	4395991	4398006	2	3	61526350-61687732	Trans	25	61669063	7.5723	25	Solyc03g118120,Solyc03g118130,Solyc03g118135,Solyc03g118140,Solyc03g118160,Solyc03g118170,Solyc03g118190,Solyc03g118220,Solyc03g118210,Solyc03g118230,Solyc03g118240,Solyc03g118250,Solyc03g118255,Solyc03g118260,Solyc03g118280,Solyc03g118300,Solyc03g118305,Solyc03g118310,Solyc03g118320,Solyc03g118150,Solyc03g118180,Solyc03g118200,Solyc03g118270,Solyc03g118290,Solyc03g118330
Solyc01g009860	1	4395991	4398006	3	9	64318118-66592024	Trans	16	65652147	7.27326	263	Solyc09g082520,Solyc09g082530,Solyc09g082540,Solyc09g082560,Solyc09g082570,Solyc09g082580,Solyc09g082590,Solyc09g082600,Solyc09g082610,Solyc09g082620,Solyc09g082630,Solyc09g082640,Solyc09g082660,Solyc09g082690,Solyc09g082700,Solyc09g082710,Solyc09g082720,Solyc09g082730,Solyc09g082740,Solyc09g082750,Solyc09g082760,Solyc09g082780,Solyc09g082790,Solyc09g082820,Solyc09g082830,Solyc09g082840,Solyc09g0…
Solyc01g009990	1	4610206	4614220	1	8	46323040-46933106	Trans	2	46323040,46933106	5.91708	24	Solyc08g061240,Solyc08g061250,Solyc08g061270,Solyc08g150122,Solyc08g061275,Solyc08g061320,Solyc08g061340,Solyc08g061350,Solyc08g061360,Solyc08g061370,Solyc08g061380,Solyc08g061390,Solyc08g061400,Solyc08g061410,Solyc08g161400,Solyc08g061420,Solyc08g061430,Solyc08g061455,Solyc08g061450,Solyc08g061480,Solyc08g061490,Solyc08g061220,Solyc08g061260,Solyc08g061500
Solyc01g010000	1	4627341	4630952	1	8	60373524-60494472	Trans	6	60425645	6.73471	14	Solyc08g078480,Solyc08g078510,Solyc08g078550,Solyc08g078560,Solyc08g078570,Solyc08g078580,Solyc08g078590,Solyc08g078600,Solyc08g078470,Solyc08g078500,Solyc08g078520,Solyc08g078540,Solyc08g078610,Solyc08g078530
Solyc01g010050	1	4702917	4706551	1	5	4273737-5547139	Trans	149	4756982	13.1209	126	Solyc05g010040,Solyc05g010045,Solyc05g010060,Solyc05g010070,Solyc05g010080,Solyc05g010120,Solyc05g010130,Solyc05g010150,Solyc05g161610,Solyc05g010175,Solyc05g010190,Solyc05g010203,Solyc05g162460,Solyc05g161630,Solyc05g010210,Solyc05g010220,Solyc05g010240,Solyc05g010250,Solyc05g010260,Solyc05g010270,Solyc05g010290,Solyc05g010310,Solyc05g010320,Solyc05g010330,Solyc05g010360,Solyc05g010390,Solyc05g0…
Solyc01g010050	1	4702917	4706551	2	8	36262922-36262971	Trans	3	36262922,36262938,36262971	6.35517	1	Solyc08g029220
Solyc01g010050	1	4702917	4706551	3	8	56601982-57184724	Trans	2	57184724	6.28303	56	Solyc08g074390,Solyc08g074400,Solyc08g074410,Solyc08g074440,Solyc08g074450,Solyc08g074460,Solyc08g074480,Solyc08g074490,Solyc08g074510,Solyc08g161890,Solyc08g074570,Solyc08g074620,Solyc08g074630,Solyc08g074650,Solyc04g051427,Solyc08g074660,Solyc08g074670,Solyc08g074680,Solyc08g074682,Solyc08g074683,Solyc08g074690,Solyc08g074710,Solyc08g150140,Solyc08g074720,Solyc08g074740,Solyc08g074790,Solyc08g0…
Solyc01g010060	1	4706576	4707277	1	1	3150745-4828829	Cis	12	4614000	8.33545	95	Solyc01g009170,Solyc01g009190,Solyc01g009210,Solyc01g009220,Solyc01g009230,Solyc01g009240,Solyc01g009245,Solyc01g009250,Solyc01g009260,Solyc01g009270,Solyc01g009300,Solyc01g009310,Solyc01g009330,Solyc01g009335,Solyc01g009340,Solyc01g009350,Solyc01g009360,Solyc01g009400,Solyc01g009420,Solyc01g009430,Solyc01g009440,Solyc01g163030,Solyc01g009447,Solyc01g009470,Solyc01g009480,Solyc01g163020,Solyc01g0…
Solyc01g010060	1	4706576	4707277	2	8	58358594-58358595	Trans	2	58358594,58358595	5.97798	0	NA
Solyc01g010080	1	4823653	4833846	1	1	4589585-5031495	Cis	98	4988532	7.17561	22	Solyc01g009970,Solyc01g009990,Solyc01g010000,Solyc01g010020,Solyc01g010050,Solyc01g010060,Solyc01g150108,Solyc01g150109,Solyc00g144470,Solyc01g010130,Solyc01g010140,Solyc01g160090,Solyc01g010160,Solyc01g010170,Solyc01g010180,Solyc01g010210,Solyc01g010215,Solyc01g010230,Solyc01g010030,Solyc01g010080,Solyc04g071390,Solyc01g010150
Solyc01g010080	1	4823653	4833846	2	12	1226303-1376672	Trans	19	1226303	6.37294	13	Solyc12g006820,Solyc12g006830,Solyc12g006840,Solyc12g006850,Solyc12g006860,Solyc12g006880,Solyc12g006890,Solyc12g006920,Solyc12g006930,Solyc12g006800,Solyc12g006805,Solyc12g006870,Solyc12g006940
Solyc01g010130	1	4891928	4896425	1	1	3280785-5862359	Cis	322	4592881	36.1199	140	Solyc01g009300,Solyc01g009310,Solyc01g009330,Solyc01g009335,Solyc01g009340,Solyc01g009350,Solyc01g009360,Solyc01g009400,Solyc01g009420,Solyc01g009430,Solyc01g009440,Solyc01g163030,Solyc01g009447,Solyc01g009470,Solyc01g009480,Solyc01g163020,Solyc01g009490,Solyc01g009505,Solyc01g009520,Solyc01g009530,Solyc01g009540,Solyc01g163040,Solyc01g009550,Solyc01g009565,Solyc01g009580,Solyc01g009590,Solyc01g0…
Solyc01g010150	1	4961898	4965664	1	1	4083460-5593732	Cis	229	4975227	46.5069	71	Solyc01g009750,Solyc01g009760,Solyc01g009770,Solyc01g009780,Solyc01g009790,Solyc01g009795,Solyc01g009810,Solyc01g009840,Solyc01g009850,Solyc01g009860,Solyc01g009870,Solyc01g009880,Solyc01g009890,Solyc01g009900,Solyc01g009910,Solyc01g009935,Solyc01g161860,Solyc01g009940,Solyc01g009960,Solyc01g009970,Solyc01g009990,Solyc01g010000,Solyc01g010020,Solyc01g010050,Solyc01g010060,Solyc01g150108,Solyc01g1…
Solyc01g010150	1	4961898	4965664	2	6	41580299-42019336	Trans	3	41580299	7.07702	64	Solyc06g071370,Solyc06g071380,Solyc06g071390,Solyc06g071400,Solyc06g071420,Solyc06g071440,Solyc06g071470,Solyc06g071480,Solyc06g071500,Solyc06g071520,Solyc06g071530,Solyc06g071540,Solyc06g071550,Solyc06g071560,Solyc06g071570,Solyc06g071590,Solyc06g071610,Solyc06g071620,Solyc06g071630,Solyc06g071640,Solyc06g071650,Solyc06g071670,Solyc06g071690,Solyc06g071710,Solyc06g071720,Solyc06g071730,Solyc06g0…
Solyc01g010150	1	4961898	4965664	3	9	59729312-59729316	Trans	2	59729312,59729316	6.01692	1	Solyc09g065520
Solyc01g010160	1	4971077	4971610	1	1	3222062-6367172	Cis	259	4984942	23.5788	154	Solyc01g009250,Solyc01g009260,Solyc01g009270,Solyc01g009300,Solyc01g009310,Solyc01g009330,Solyc01g009335,Solyc01g009340,Solyc01g009350,Solyc01g009360,Solyc01g009400,Solyc01g009420,Solyc01g009430,Solyc01g009440,Solyc01g163030,Solyc01g009447,Solyc01g009470,Solyc01g009480,Solyc01g163020,Solyc01g009490,Solyc01g009505,Solyc01g009520,Solyc01g009530,Solyc01g009540,Solyc01g163040,Solyc01g009550,Solyc01g0…
Solyc01g010170	1	4976897	4977470	1	1	3936366-5396021	Cis	114	4984942	15.8299	72	Solyc01g009690,Solyc01g009700,Solyc01g009705,Solyc01g009710,Solyc01g009720,Solyc01g009730,Solyc01g009735,Solyc01g009750,Solyc01g009760,Solyc01g009770,Solyc01g009780,Solyc01g009790,Solyc01g009795,Solyc01g009810,Solyc01g009840,Solyc01g009850,Solyc01g009860,Solyc01g009870,Solyc01g009880,Solyc01g009890,Solyc01g009900,Solyc01g009910,Solyc01g009935,Solyc01g161860,Solyc01g009940,Solyc01g009960,Solyc01g0…
Solyc01g010215	1	5020096	5021082	1	1	3623200-5861761	Cis	241	5020678	26.9113	123	Solyc01g163030,Solyc01g009447,Solyc01g009470,Solyc01g009480,Solyc01g163020,Solyc01g009490,Solyc01g009505,Solyc01g009520,Solyc01g009530,Solyc01g009540,Solyc01g163040,Solyc01g009550,Solyc01g009565,Solyc01g009580,Solyc01g009590,Solyc01g009600,Solyc01g009610,Solyc01g009640,Solyc01g009660,Solyc01g009670,Solyc01g009690,Solyc01g009700,Solyc01g009705,Solyc01g009710,Solyc01g009720,Solyc01g009730,Solyc01g0…
Solyc01g010230	1	5030951	5031613	1	1	3814796-5862359	Cis	233	5020356	17.0474	103	Solyc01g009640,Solyc01g009660,Solyc01g009670,Solyc01g009690,Solyc01g009700,Solyc01g009705,Solyc01g009710,Solyc01g009720,Solyc01g009730,Solyc01g009735,Solyc01g009750,Solyc01g009760,Solyc01g009770,Solyc01g009780,Solyc01g009790,Solyc01g009795,Solyc01g009810,Solyc01g009840,Solyc01g009850,Solyc01g009860,Solyc01g009870,Solyc01g009880,Solyc01g009890,Solyc01g009900,Solyc01g009910,Solyc01g009935,Solyc01g1…
Solyc01g010270	1	5087161	5090180	1	1	4971098-5404693	Cis	29	5199872	8.36161	26	Solyc01g010160,Solyc01g010170,Solyc01g010180,Solyc01g010210,Solyc01g010215,Solyc01g010230,Solyc01g010240,Solyc01g010250,Solyc01g010260,Solyc01g010270,Solyc01g010280,Solyc01g010310,Solyc01g010315,Solyc01g010350,Solyc01g010360,Solyc01g010365,Solyc01g010400,Solyc01g010410,Solyc01g010430,Solyc01g010470,Solyc01g010480,Solyc01g010490,Solyc01g010370,Solyc01g010390,Solyc01g010290,Solyc01g010440
Solyc01g010270	1	5087161	5090180	2	1	62097671-62751555	Trans	9	62751066	7.45887	40	Solyc01g059880,Solyc01g162320,Solyc01g162310,Solyc01g162330,Solyc01g162340,Solyc01g163090,Solyc01g163100,Solyc01g160150,Solyc01g163110,Solyc01g059886,Solyc01g163120,Solyc01g059888,Solyc01g162350,Solyc01g160160,Solyc01g059900,Solyc01g059910,Solyc01g059930,Solyc01g059940,Solyc01g059950,Solyc01g059960,Solyc01g059965,Solyc01g059990,Solyc01g060010,Solyc01g060015,Solyc01g060020,Solyc01g060030,Solyc01g0…
Solyc01g010270	1	5087161	5090180	3	1	67826543-68403938	Trans	2	67826543	6.10154	35	Solyc01g066840,Solyc01g066850,Solyc01g066860,Solyc01g150145,Solyc01g066880,Solyc01g066895,Solyc01g066900,Solyc01g066910,Solyc01g066913,Solyc01g066940,Solyc01g066950,Solyc01g066970,Solyc01g066990,Solyc01g067005,Solyc01g067030,Solyc01g067040,Solyc01g067070,Solyc01g067090,Solyc01g067130,Solyc01g067140,Solyc01g067150,Solyc01g067160,Solyc01g067170,Solyc01g067200,Solyc01g067190,Solyc01g067210,Solyc01g0…
Solyc01g010270	1	5087161	5090180	4	1	69323689-70723292	Trans	4	69323689	7.04076	98	Solyc01g067660,Solyc01g067680,Solyc01g067690,Solyc01g067710,Solyc01g067720,Solyc01g067730,Solyc01g067740,Solyc01g067760,Solyc01g067780,Solyc01g067790,Solyc01g067820,Solyc01g067830,Solyc01g067840,Solyc01g067850,Solyc01g067860,Solyc01g067880,Solyc01g067890,Solyc01g067900,Solyc01g067920,Solyc01g067950,Solyc01g067960,Solyc01g067965,Solyc01g067980,Solyc01g067990,Solyc01g068010,Solyc01g068020,Solyc01g0…
Solyc01g010270	1	5087161	5090180	5	3	55518295-55518380	Trans	3	55518295,55518309,55518380	6.18829	1	Solyc03g098735
Solyc01g010270	1	5087161	5090180	6	9	43662425-43662877	Trans	2	43662877	7.28198	1	Solyc09g056220
Solyc01g010270	1	5087161	5090180	7	11	30118224-30118481	Trans	5	30118224,30118237,30118349,30118437,30118481	6.18829	0	NA
Solyc01g010270	1	5087161	5090180	8	12	1345145-6805109	Trans	233	4020311	8.19184	569	Solyc12g006920,Solyc12g006930,Solyc12g006950,Solyc12g006970,Solyc12g006973,Solyc12g006977,Solyc12g006980,Solyc12g006990,Solyc12g006997,Solyc12g007000,Solyc12g007020,Solyc12g007060,Solyc12g160520,Solyc12g007070,Solyc12g007080,Solyc12g007100,Solyc12g007120,Solyc12g007130,Solyc12g007140,Solyc12g007150,Solyc12g007160,Solyc12g007190,Solyc12g007200,Solyc12g007210,Solyc12g007220,Solyc12g007240,Solyc12g0…
Solyc01g010270	1	5087161	5090180	9	12	9013899-9208141	Trans	7	9013899	6.46897	11	Solyc12g019040,Solyc12g019055,Solyc12g019060,Solyc12g019070,Solyc12g019090,Solyc12g019100,Solyc12g018990,Solyc12g019000,Solyc12g019010,Solyc12g019050,Solyc12g019080
Solyc01g010270	1	5087161	5090180	10	12	10289700-10682208	Trans	5	10289700,10296048	6.64368	14	Solyc12g019410,Solyc12g019420,Solyc12g162380,Solyc12g160500,Solyc12g019440,Solyc12g019450,Solyc12g019470,Solyc12g019477,Solyc12g160720,Solyc12g160730,Solyc12g019480,Solyc12g019490,Solyc12g019430,Solyc12g019460
Solyc01g010270	1	5087161	5090180	11	12	12233861-12989038	Trans	7	12234257,12234347,12236823	6.64368	16	Solyc12g019890,Solyc12g160850,Solyc12g019900,Solyc12g160860,Solyc12g160870,Solyc12g019910,Solyc12g019920,Solyc12g019930,Solyc12g019940,Solyc12g019950,Solyc12g019955,Solyc12g019960,Solyc12g019970,Solyc12g019990,Solyc12g020000,Solyc12g019977
Solyc01g010270	1	5087161	5090180	12	12	14178967-15247607	Trans	11	14181223,15247607	6.64368	21	Solyc12g020110,Solyc12g020120,Solyc12g020130,Solyc12g021130,Solyc12g021140,Solyc12g021150,Solyc12g021160,Solyc12g021180,Solyc12g021190,Solyc12g160910,Solyc12g021193,Solyc12g021195,Solyc12g021200,Solyc12g021210,Solyc12g021250,Solyc12g021260,Solyc12g021170,Solyc12g021197,Solyc12g021230,Solyc12g021265,Solyc12g021280
Solyc01g010270	1	5087161	5090180	13	12	16161144-16163550	Trans	9	16161144,16161153,16161185,16162948,16162958,16163385,16163394,16163514,16163550	6.18829	1	Solyc12g021360
Solyc01g010270	1	5087161	5090180	14	12	18388470-19233026	Trans	3	18388470	6.64368	7	Solyc12g077660,Solyc12g160930,Solyc12g077630,Solyc12g077620,Solyc12g077623,Solyc12g077600,Solyc12g077590
Solyc01g010270	1	5087161	5090180	15	12	22835434-22836408	Trans	2	22835434	6.64368	1	Solyc12g076350
Solyc01g010270	1	5087161	5090180	16	12	24984584-25056073	Trans	19	24994600,24994640,25010489,25019055,25032801	7.58857	1	Solyc12g027580
Solyc01g010270	1	5087161	5090180	17	12	28225604-28234332	Trans	6	28225604,28226110,28227330,28228441,28234328,28234332	6.18829	0	NA
Solyc01g010270	1	5087161	5090180	18	12	31232713-31232729	Trans	2	31232713,31232729	6.18829	1	Solyc12g062280
Solyc01g010270	1	5087161	5090180	19	12	37449089-39265316	Trans	6	39265316	7.58857	31	Solyc12g035170,Solyc12g035194,Solyc12g035220,Solyc12g150108,Solyc12g035240,Solyc12g035250,Solyc12g035260,Solyc12g160370,Solyc12g161290,Solyc12g035280,Solyc12g035290,Solyc12g035313,Solyc12g161300,Solyc12g035380,Solyc12g160100,Solyc12g161310,Solyc12g035420,Solyc12g035430,Solyc12g161320,Solyc12g161330,Solyc12g035440,Solyc12g035450,Solyc12g035460,Solyc12g035470,Solyc12g035180,Solyc12g035190,Solyc12g0…
Solyc01g010270	1	5087161	5090180	20	12	44872937-45800146	Trans	10	44936065,44936895,45297471	7.58857	27	Solyc12g036310,Solyc12g036330,Solyc12g036340,Solyc12g161460,Solyc12g161470,Solyc12g036350,Solyc12g161480,Solyc12g160380,Solyc12g036380,Solyc12g036400,Solyc12g036410,Solyc12g161490,Solyc12g161500,Solyc12g036430,Solyc12g036440,Solyc12g036445,Solyc12g036455,Solyc12g036470,Solyc12g161510,Solyc12g036483,Solyc12g161520,Solyc12g036500,Solyc12g036320,Solyc12g036390,Solyc12g036480,Solyc12g036487,Solyc12g0…
Solyc01g010270	1	5087161	5090180	21	12	48693161-50316336	Trans	8	49980257	7.58857	56	Solyc12g160170,Solyc12g160390,Solyc12g162500,Solyc12g161630,Solyc12g038170,Solyc12g038180,Solyc12g038190,Solyc12g038210,Solyc12g161660,Solyc12g161680,Solyc12g161670,Solyc12g038220,Solyc12g038225,Solyc12g161650,Solyc12g161640,Solyc12g161690,Solyc12g162510,Solyc12g038240,Solyc12g038250,Solyc12g160180,Solyc12g038340,Solyc12g038347,Solyc12g038360,Solyc12g038370,Solyc12g038390,Solyc12g038410,Solyc12g0…
Solyc01g010270	1	5087161	5090180	22	12	52160114-53603952	Trans	14	53603952	7.45296	30	Solyc12g039200,Solyc12g039215,Solyc12g161820,Solyc12g040210,Solyc12g040305,Solyc12g040240,Solyc12g040250,Solyc12g040255,Solyc12g160630,Solyc12g161830,Solyc12g040280,Solyc12g040300,Solyc12g040310,Solyc12g040340,Solyc12g040360,Solyc12g161850,Solyc12g161840,Solyc12g161860,Solyc12g040370,Solyc12g040390,Solyc12g040395,Solyc12g040400,Solyc12g040450,Solyc12g040460,Solyc12g161800,Solyc12g161810,Solyc12g0…
Solyc01g010270	1	5087161	5090180	23	12	54478263-55144570	Trans	11	54479386,54949341	7.58857	16	Solyc12g040700,Solyc12g040710,Solyc12g040740,Solyc12g040750,Solyc12g161870,Solyc12g040780,Solyc12g040790,Solyc12g040800,Solyc12g040810,Solyc12g040812,Solyc12g160640,Solyc12g040860,Solyc12g041880,Solyc12g040813,Solyc12g040870,Solyc12g041870
Solyc01g010270	1	5087161	5090180	24	12	56878715-62042752	Trans	98	61685428,61833544,61833563,61959853	7.67762	357	Solyc12g042210,Solyc12g042230,Solyc12g042250,Solyc12g160210,Solyc12g161960,Solyc12g042260,Solyc12g042270,Solyc12g042280,Solyc12g042300,Solyc12g042330,Solyc12g162530,Solyc12g042350,Solyc12g160660,Solyc12g042370,Solyc12g042380,Solyc12g042390,Solyc12g042395,Solyc12g042400,Solyc12g042430,Solyc12g042440,Solyc12g042460,Solyc12g042470,Solyc12g042480,Solyc12g162540,Solyc12g042485,Solyc12g042500,Solyc12g1…
Solyc01g010290	1	5111545	5116036	1	1	4386824-5861728	Cis	176	5059445	17.907	79	Solyc01g009850,Solyc01g009860,Solyc01g009870,Solyc01g009880,Solyc01g009890,Solyc01g009900,Solyc01g009910,Solyc01g009935,Solyc01g161860,Solyc01g009940,Solyc01g009960,Solyc01g009970,Solyc01g009990,Solyc01g010000,Solyc01g010020,Solyc01g010050,Solyc01g010060,Solyc01g150108,Solyc01g150109,Solyc00g144470,Solyc01g010130,Solyc01g010140,Solyc01g160090,Solyc01g010160,Solyc01g010170,Solyc01g010180,Solyc01g0…
Solyc01g010290	1	5111545	5116036	2	1	26769253-26775924	Trans	4	26774020	6.97347	1	Solyc01g018010
Solyc01g010290	1	5111545	5116036	3	1	31059376-31066276	Trans	8	31062515	6.56173	1	Solyc01g020500
Solyc01g010310	1	5161311	5164972	1	1	5026801-5717054	Cis	57	5059445	23.0864	35	Solyc01g010230,Solyc01g010240,Solyc01g010250,Solyc01g010260,Solyc01g010270,Solyc01g010280,Solyc01g010310,Solyc01g010315,Solyc01g010350,Solyc01g010360,Solyc01g010365,Solyc01g010400,Solyc01g010410,Solyc01g010430,Solyc01g010470,Solyc01g010480,Solyc01g010490,Solyc01g150111,Solyc01g010500,Solyc01g010510,Solyc01g010520,Solyc01g010540,Solyc01g010550,Solyc01g010580,Solyc01g010600,Solyc01g010640,Solyc01g0…
Solyc01g010370	1	5221858	5227603	1	1	4895846-5633658	Cis	42	4977468	7.80743	40	Solyc01g010130,Solyc01g010140,Solyc01g160090,Solyc01g010160,Solyc01g010170,Solyc01g010180,Solyc01g010210,Solyc01g010215,Solyc01g010230,Solyc01g010240,Solyc01g010250,Solyc01g010260,Solyc01g010270,Solyc01g010280,Solyc01g010310,Solyc01g010315,Solyc01g010350,Solyc01g010360,Solyc01g010365,Solyc01g010400,Solyc01g010410,Solyc01g010430,Solyc01g010470,Solyc01g010480,Solyc01g010490,Solyc01g150111,Solyc01g0…
Solyc01g010370	1	5221858	5227603	2	10	2742129-2987556	Trans	2	2987556	5.87844	28	Solyc10g008790,Solyc10g008810,Solyc10g008820,Solyc10g008830,Solyc10g008840,Solyc10g008850,Solyc10g008870,Solyc10g008890,Solyc10g008900,Solyc10g008910,Solyc10g008920,Solyc10g008930,Solyc10g008960,Solyc10g008970,Solyc10g009010,Solyc10g009020,Solyc10g009030,Solyc10g009040,Solyc10g009050,Solyc10g009060,Solyc10g009070,Solyc10g009090,Solyc10g008860,Solyc10g008880,Solyc10g008950,Solyc10g008990,Solyc10g0…
Solyc01g010430	1	5369023	5372548	1	1	4963691-6246254	Cis	128	5394776	12.6654	53	Solyc01g010160,Solyc01g010170,Solyc01g010180,Solyc01g010210,Solyc01g010215,Solyc01g010230,Solyc01g010240,Solyc01g010250,Solyc01g010260,Solyc01g010270,Solyc01g010280,Solyc01g010310,Solyc01g010315,Solyc01g010350,Solyc01g010360,Solyc01g010365,Solyc01g010400,Solyc01g010410,Solyc01g010430,Solyc01g010470,Solyc01g010480,Solyc01g010490,Solyc01g150111,Solyc01g010500,Solyc01g010510,Solyc01g010520,Solyc01g0…
Solyc01g010430	1	5369023	5372548	2	7	1036739-1036740	Trans	2	1036740	7.18514	1	Solyc07g006240
Solyc01g010440	1	5372932	5378343	1	9	65557057-65557283	Trans	5	65557057	7.26384	1	Solyc09g089740
Solyc01g010570	1	5618767	5623467	1	9	191627-9661624	Trans	128	3711741	11.6878	743	Solyc09g005250,Solyc09g005290,Solyc09g005310,Solyc09g005320,Solyc09g005340,Solyc09g005360,Solyc09g005370,Solyc09g005390,Solyc09g005400,Solyc09g005410,Solyc09g005420,Solyc09g005425,Solyc09g005430,Solyc09g005450,Solyc09g005470,Solyc09g005480,Solyc09g005490,Solyc09g005500,Solyc09g005510,Solyc09g005520,Solyc09g005530,Solyc09g005540,Solyc09g005547,Solyc09g005560,Solyc09g005570,Solyc09g005580,Solyc09g0…
Solyc01g010570	1	5618767	5623467	2	9	10603222-12751033	Trans	39	10603222,10606875,10606934,10609551,10609571,10610044,10684795,10690604,10690914,10690936,10696256,10697832,10701862,10701881,11012591,11013849,11256222,11256305,11301255,11301729,11301930,11302145,11303714,11416618,11424188,11424860,11425068,11425136,11425452,11865554,11873892,12730425,12749018,12749021,12750810,12750884,12750903,12751033	6.24706	29	Solyc09g015650,Solyc09g015730,Solyc09g015740,Solyc09g015770,Solyc09g161930,Solyc09g015810,Solyc09g160430,Solyc09g015830,Solyc09g015840,Solyc09g015870,Solyc09g015880,Solyc09g015910,Solyc09g015920,Solyc09g016930,Solyc09g016950,Solyc09g017980,Solyc09g160440,Solyc09g018000,Solyc09g018010,Solyc09g018020,Solyc09g018030,Solyc09g015660,Solyc09g015670,Solyc09g015820,Solyc09g015900,Solyc09g015930,Solyc09g0…
Solyc01g010570	1	5618767	5623467	3	9	14088286-15008413	Trans	19	14088286,14497797,14498904,14500145,14566217,14597026,14599655,14616410,14623216,14623529,15002729,15004176,15004466,15005041,15005931,15008320,15008413	6.24706	17	Solyc09g018280,Solyc09g160520,Solyc09g160510,Solyc09g161940,Solyc09g160530,Solyc09g018320,Solyc09g018330,Solyc09g018373,Solyc09g018377,Solyc09g018410,Solyc09g018420,Solyc09g018440,Solyc09g018450,Solyc09g018310,Solyc09g018340,Solyc09g018370,Solyc09g018460
Solyc01g010570	1	5618767	5623467	4	9	16090272-16920656	Trans	20	16095504,16095530	6.49252	9	Solyc09g018650,Solyc09g018670,Solyc09g160560,Solyc09g018680,Solyc09g018720,Solyc09g018730,Solyc09g018740,Solyc09g018750,Solyc09g018690
Solyc01g010570	1	5618767	5623467	5	9	17831435-18746499	Trans	23	17831435,17831464,17837861,17838294,17839101,17839151,17839301,17839608,17839693,17844129,17975850,17982445,17989255,17992503,17992725,18190268,18410094,18410946,18522093,18533494,18533593,18746499	6.24706	11	Solyc09g018970,Solyc09g019980,Solyc09g019990,Solyc09g020013,Solyc10g012137,Solyc09g020120,Solyc09g018960,Solyc09g019970,Solyc09g020000,Solyc09g020010,Solyc09g020110
Solyc01g010570	1	5618767	5623467	6	9	21817158-21820009	Trans	3	21817158,21817666,21820009	6.24706	1	Solyc09g042260
Solyc01g010570	1	5618767	5623467	7	9	24113050-28051963	Trans	62	26175206	6.32119	49	Solyc09g042700,Solyc09g061400,Solyc09g042710,Solyc09g042720,Solyc09g042723,Solyc09g160240,Solyc09g042727,Solyc09g042760,Solyc09g042770,Solyc09g042780,Solyc09g042790,Solyc09g042800,Solyc09g031960,Solyc09g031950,Solyc09g031940,Solyc09g031920,Solyc09g031910,Solyc09g031900,Solyc09g031890,Solyc09g031880,Solyc09g031870,Solyc09g150119,Solyc09g031850,Solyc09g031830,Solyc09g031820,Solyc09g031810,Solyc09g0…
Solyc01g010570	1	5618767	5623467	8	9	29300147-30987496	Trans	22	30275246	7.38314	20	Solyc09g031517,Solyc09g030510,Solyc09g030470,Solyc09g030460,Solyc09g030450,Solyc09g161980,Solyc09g160270,Solyc09g030380,Solyc09g030370,Solyc09g160650,Solyc09g030360,Solyc09g161990,Solyc09g047840,Solyc09g047860,Solyc09g047870,Solyc09g047900,Solyc09g031528,Solyc09g030455,Solyc09g030390,Solyc09g150116
Solyc01g010570	1	5618767	5623467	9	9	33035313-36174844	Trans	26	35857591	7.18061	16	Solyc09g055185,Solyc09g055200,Solyc09g055210,Solyc09g055220,Solyc09g055250,Solyc09g160040,Solyc09g055320,Solyc09g160800,Solyc09g055330,Solyc09g055230,Solyc09g055260,Solyc09g055265,Solyc09g055310,Solyc09g055340,Solyc09g055350,Solyc09g055180
Solyc01g010570	1	5618767	5623467	10	9	38319247-38386936	Trans	9	38319580,38320965,38325073,38376000,38376064,38376088,38385255,38386936	6.24706	2	Solyc09g055590,Solyc09g055570
Solyc01g010570	1	5618767	5623467	11	9	40104097-40539669	Trans	8	40104097,40104145,40104442,40528427,40531828,40532765,40537439,40539669	6.24706	7	Solyc09g055710,Solyc09g055713,Solyc09g150125,Solyc09g055740,Solyc09g055750,Solyc09g162000,Solyc09g055755
Solyc01g010570	1	5618767	5623467	12	9	42008635-42354760	Trans	9	42008635,42009910,42018472,42018937,42297807,42353442,42354471,42354522,42354760	6.24706	10	Solyc09g055860,Solyc09g055870,Solyc09g055880,Solyc09g055890,Solyc09g055910,Solyc09g055920,Solyc09g055930,Solyc09g055940,Solyc09g055850,Solyc09g055900
Solyc01g010570	1	5618767	5623467	13	9	43275965-43280440	Trans	5	43275965,43276076,43278971,43279892,43280440	6.24706	0	NA
Solyc01g010570	1	5618767	5623467	14	9	44195245-46230335	Trans	19	44894456	6.26529	40	Solyc09g056270,Solyc09g160930,Solyc09g056300,Solyc09g056310,Solyc09g056320,Solyc09g056330,Solyc09g056360,Solyc09g056380,Solyc09g056390,Solyc09g150126,Solyc09g056440,Solyc09g056450,Solyc09g056453,Solyc09g057500,Solyc09g057520,Solyc09g160170,Solyc09g057540,Solyc09g057550,Solyc09g057555,Solyc09g160950,Solyc09g160980,Solyc09g160960,Solyc09g160970,Solyc09g150127,Solyc09g057590,Solyc09g057600,Solyc09g0…
Solyc01g010570	1	5618767	5623467	15	9	48319410-49132841	Trans	14	48319410,48839941,49092936,49093085,49093331,49093895,49094042,49096005,49132282,49132828,49132841	6.24706	23	Solyc09g057930,Solyc09g161070,Solyc09g057940,Solyc09g150131,Solyc09g057950,Solyc09g057960,Solyc09g058960,Solyc09g058970,Solyc09g058973,Solyc09g058975,Solyc09g058977,Solyc09g161080,Solyc09g161090,Solyc09g058997,Solyc09g160080,Solyc09g059030,Solyc09g059040,Solyc09g057910,Solyc09g057920,Solyc09g058980,Solyc09g058990,Solyc09g058993,Solyc09g059020
Solyc01g010570	1	5618767	5623467	16	9	50241699-51011159	Trans	30	50614847	6.32119	36	Solyc09g059270,Solyc09g059280,Solyc09g059300,Solyc09g059320,Solyc09g059340,Solyc09g150132,Solyc09g059380,Solyc09g059390,Solyc09g059410,Solyc09g059420,Solyc09g059427,Solyc09g059430,Solyc09g059440,Solyc09g059450,Solyc09g059470,Solyc09g160300,Solyc09g150133,Solyc09g150134,Solyc09g059510,Solyc09g059515,Solyc09g059520,Solyc09g063157,Solyc09g059550,Solyc09g059560,Solyc09g059570,Solyc09g059620,Solyc09g0…
Solyc01g010570	1	5618767	5623467	17	9	53011430-53629653	Trans	7	53011430,53585912,53601165,53603101,53603298,53629649,53629653	6.24706	17	Solyc09g059960,Solyc09g059970,Solyc09g059980,Solyc09g059990,Solyc09g161290,Solyc09g161300,Solyc09g161310,Solyc09g060010,Solyc09g060020,Solyc09g060030,Solyc09g161320,Solyc09g060060,Solyc09g060070,Solyc09g060090,Solyc09g161280,Solyc09g059997,Solyc09g060080
Solyc01g010570	1	5618767	5623467	18	9	54584121-55189878	Trans	20	55189878	6.28056	18	Solyc09g061270,Solyc09g161420,Solyc09g061290,Solyc09g061310,Solyc09g161430,Solyc09g061330,Solyc09g061340,Solyc09g061350,Solyc09g061360,Solyc09g061370,Solyc09g061390,Solyc09g061410,Solyc09g061430,Solyc09g061440,Solyc09g061280,Solyc09g061320,Solyc09g061420,Solyc09g061380
Solyc01g010570	1	5618767	5623467	19	9	56230878-59614173	Trans	183	59612603,59612612	6.95588	179	Solyc09g150138,Solyc09g061700,Solyc09g061715,Solyc09g061750,Solyc09g160180,Solyc09g061760,Solyc09g061780,Solyc09g061790,Solyc09g161480,Solyc09g161470,Solyc09g061792,Solyc09g150139,Solyc09g061796,Solyc09g061798,Solyc09g061830,Solyc09g061840,Solyc09g061850,Solyc09g061870,Solyc09g061880,Solyc09g061890,Solyc09g061910,Solyc09g061920,Solyc09g061930,Solyc09g061940,Solyc09g061950,Solyc09g061960,Solyc09g0…
Solyc01g010580	1	5628029	5630955	1	10	35897360-35897389	Trans	2	35897360,35897389	6.8962	1	Solyc10g046770
Solyc01g010590	1	5632492	5638269	1	1	68138387-68138553	Trans	7	68138425	9.83833	1	Solyc01g067030
Solyc01g010650	1	5692076	5697687	1	1	5342652-5763673	Cis	17	5630806	8.63695	24	Solyc01g010410,Solyc01g010430,Solyc01g010470,Solyc01g010480,Solyc01g010490,Solyc01g150111,Solyc01g010500,Solyc01g010510,Solyc01g010520,Solyc01g010540,Solyc01g010550,Solyc01g010580,Solyc01g010600,Solyc01g010640,Solyc01g010650,Solyc01g010660,Solyc01g010670,Solyc01g163050,Solyc01g010690,Solyc01g010530,Solyc01g010570,Solyc01g010440,Solyc01g010590,Solyc01g010700
Solyc01g010660	1	5710860	5717490	1	1	5697535-7666684	Cis	19	5764688	6.57941	41	Solyc01g010650,Solyc01g010660,Solyc01g010670,Solyc01g163050,Solyc01g010690,Solyc01g010710,Solyc01g010720,Solyc01g010750,Solyc01g160310,Solyc01g010760,Solyc01g010780,Solyc01g010830,Solyc01g160170,Solyc01g010840,Solyc01g010860,Solyc01g010880,Solyc01g010890,Solyc01g160180,Solyc01g010910,Solyc01g010920,Solyc01g010940,Solyc01g010960,Solyc01g010970,Solyc01g010990,Solyc01g011020,Solyc01g011040,Solyc01g0…
Solyc01g010660	1	5710860	5717490	2	1	8737765-9578036	Trans	3	8737765,8738558	6.19647	18	Solyc01g163190,Solyc01g011390,Solyc01g011413,Solyc01g011417,Solyc01g011430,Solyc01g011435,Solyc01g011460,Solyc01g011465,Solyc01g162920,Solyc01g162910,Solyc01g011470,Solyc01g011480,Solyc01g011490,Solyc01g163230,Solyc01g011495,Solyc01g011500,Solyc01g011510,Solyc01g011350
Solyc01g010660	1	5710860	5717490	3	1	11801762-11974372	Trans	9	11927059	6.51499	4	Solyc01g160380,Solyc01g014210,Solyc01g014220,Solyc01g014240
Solyc01g010660	1	5710860	5717490	4	1	19536567-19538092	Trans	4	19538092	6.35992	0	NA
Solyc01g010660	1	5710860	5717490	5	1	29290553-29371983	Trans	2	29290553	7.15609	7	Solyc01g020320,Solyc01g020323,Solyc01g020327,Solyc01g020343,Solyc01g020347,Solyc01g020350,Solyc01g020340
Solyc01g010660	1	5710860	5717490	6	1	32491914-32863138	Trans	5	32863138	6.51982	9	Solyc01g021680,Solyc01g021690,Solyc01g021700,Solyc01g161700,Solyc01g021720,Solyc01g021730,Solyc01g021740,Solyc01g022740,Solyc01g021640
Solyc01g010660	1	5710860	5717490	7	1	35742623-35752679	Trans	3	35742623	6.19647	1	Solyc01g028930
Solyc01g010660	1	5710860	5717490	8	1	36929072-37224798	Trans	2	37224798	6.35992	3	Solyc01g028830,Solyc01g028860,Solyc01g028810
Solyc01g010660	1	5710860	5717490	9	1	39496932-40152111	Trans	2	39496932	6.19647	9	Solyc01g044500,Solyc01g044520,Solyc01g044523,Solyc01g161780,Solyc01g044550,Solyc01g044551,Solyc01g044554,Solyc01g044556,Solyc01g044490
Solyc01g010660	1	5710860	5717490	10	1	41222663-41737182	Trans	4	41430304	6.19647	7	Solyc01g049680,Solyc01g049690,Solyc01g049720,Solyc01g049740,Solyc01g049750,Solyc01g049760,Solyc01g049765
Solyc01g010660	1	5710860	5717490	11	1	43510600-43510686	Trans	2	43510600	6.35992	1	Solyc01g050040
Solyc01g010660	1	5710860	5717490	12	1	47667604-48293368	Trans	7	47973419	6.51641	11	Solyc01g056485,Solyc01g160080,Solyc01g056530,Solyc01g160430,Solyc01g056590,Solyc01g056600,Solyc01g056610,Solyc01g056620,Solyc01g056580,Solyc01g056520,Solyc01g056570
Solyc01g010660	1	5710860	5717490	13	1	49191049-50028534	Trans	2	49191049	6.2267	13	Solyc01g056690,Solyc01g161950,Solyc01g161960,Solyc01g056730,Solyc01g056750,Solyc01g056760,Solyc01g056770,Solyc01g056780,Solyc01g056800,Solyc01g056830,Solyc01g056810,Solyc01g056720,Solyc01g056790
Solyc01g010660	1	5710860	5717490	14	1	58668470-60044838	Trans	7	58668470	6.35992	32	Solyc01g058160,Solyc01g058170,Solyc01g163060,Solyc01g058175,Solyc01g058205,Solyc01g058210,Solyc01g058220,Solyc01g058225,Solyc01g058240,Solyc01g058270,Solyc01g058320,Solyc01g162150,Solyc01g058327,Solyc01g058350,Solyc01g058360,Solyc01g150137,Solyc01g150138,Solyc01g058380,Solyc01g058385,Solyc01g058390,Solyc01g058470,Solyc01g058520,Solyc01g058530,Solyc01g058140,Solyc01g162140,Solyc01g058190,Solyc01g0…
Solyc01g010660	1	5710860	5717490	15	1	61188110-63164890	Trans	12	61831501	8.21063	71	Solyc01g058730,Solyc01g058740,Solyc01g059740,Solyc01g059750,Solyc01g160140,Solyc01g059760,Solyc01g162280,Solyc01g059780,Solyc01g059800,Solyc01g059810,Solyc01g162290,Solyc01g059820,Solyc01g160550,Solyc01g059830,Solyc01g059840,Solyc01g059850,Solyc01g162300,Solyc01g059880,Solyc01g162320,Solyc01g162310,Solyc01g162330,Solyc01g162340,Solyc01g163090,Solyc01g163100,Solyc01g160150,Solyc01g163110,Solyc01g0…
Solyc01g010660	1	5710860	5717490	16	1	64574467-65093321	Trans	7	64574467	6.68395	24	Solyc01g065530,Solyc01g065540,Solyc01g065550,Solyc01g065560,Solyc01g160570,Solyc01g065570,Solyc01g162480,Solyc01g065610,Solyc01g162490,Solyc01g065620,Solyc01g162500,Solyc01g065630,Solyc01g065640,Solyc01g065647,Solyc01g065650,Solyc01g065660,Solyc01g065670,Solyc01g065690,Solyc01g065700,Solyc01g065710,Solyc01g065580,Solyc01g065585,Solyc01g065643,Solyc01g065720
Solyc01g010700	1	5763114	5767831	1	1	1041205-3686518	Trans	38	1685355	12.539	252	Solyc01g006430,Solyc01g006440,Solyc01g006460,Solyc01g006510,Solyc01g006520,Solyc01g006530,Solyc01g006540,Solyc01g006555,Solyc01g006585,Solyc01g006590,Solyc01g006610,Solyc01g006620,Solyc01g006630,Solyc01g006650,Solyc01g006670,Solyc01g006680,Solyc01g006710,Solyc01g006720,Solyc01g006740,Solyc01g006750,Solyc01g006760,Solyc01g006780,Solyc01g006810,Solyc01g006820,Solyc01g006840,Solyc01g006845,Solyc01g0…
Solyc01g010700	1	5763114	5767831	2	1	4893503-5394354	Trans	29	5292829	12.8297	28	Solyc01g010130,Solyc01g010140,Solyc01g160090,Solyc01g010160,Solyc01g010170,Solyc01g010180,Solyc01g010210,Solyc01g010215,Solyc01g010230,Solyc01g010240,Solyc01g010250,Solyc01g010260,Solyc01g010270,Solyc01g010280,Solyc01g010310,Solyc01g010315,Solyc01g010350,Solyc01g010360,Solyc01g010365,Solyc01g010400,Solyc01g010410,Solyc01g010430,Solyc01g010470,Solyc01g010150,Solyc01g010370,Solyc01g010390,Solyc01g0…
Solyc01g010700	1	5763114	5767831	3	1	15605027-15605451	Trans	2	15605451	8.15467	1	Solyc01g014840
Solyc01g010700	1	5763114	5767831	4	1	32515447-32955091	Trans	4	32955076,32955091	9.0689	10	Solyc01g021680,Solyc01g021690,Solyc01g021700,Solyc01g161700,Solyc01g021720,Solyc01g021730,Solyc01g021740,Solyc01g022740,Solyc01g022750,Solyc01g021640
Solyc01g010700	1	5763114	5767831	5	1	36873851-36874754	Trans	2	36873851,36874754	7.93968	1	Solyc01g028870
Solyc01g010700	1	5763114	5767831	6	1	38459300-38459312	Trans	2	38459300,38459312	12.2674	1	Solyc01g044270
Solyc01g010700	1	5763114	5767831	7	1	42859429-42859512	Trans	2	42859429	8.35271	1	Solyc01g150131
Solyc01g010700	1	5763114	5767831	8	1	47810397-48287834	Trans	2	47810397	7.13732	9	Solyc01g056530,Solyc01g160430,Solyc01g056590,Solyc01g056600,Solyc01g056610,Solyc01g056620,Solyc01g056580,Solyc01g056520,Solyc01g056570
Solyc01g010700	1	5763114	5767831	9	1	49184976-49200028	Trans	8	49200028	9.35744	1	Solyc01g056690
Solyc01g010700	1	5763114	5767831	10	1	51609985-51610005	Trans	2	51610005	12.2674	0	NA
Solyc01g010700	1	5763114	5767831	11	1	54538529-55160110	Trans	3	55160110	7.89654	10	Solyc01g057525,Solyc01g160450,Solyc01g057530,Solyc01g160280,Solyc01g162050,Solyc01g160290,Solyc01g150136,Solyc01g160100,Solyc01g057570,Solyc01g057520
Solyc01g010700	1	5763114	5767831	12	1	56908194-57553062	Trans	10	56910152	6.86934	15	Solyc01g057770,Solyc01g160510,Solyc01g057830,Solyc01g057840,Solyc01g057853,Solyc01g162090,Solyc01g057855,Solyc01g160520,Solyc01g057907,Solyc01g057903,Solyc01g057910,Solyc01g057780,Solyc01g057850,Solyc01g162100,Solyc01g057900
Solyc01g010700	1	5763114	5767831	13	1	62138198-63164488	Trans	4	63164488	9.82652	51	Solyc01g059880,Solyc01g162320,Solyc01g162310,Solyc01g162330,Solyc01g162340,Solyc01g163090,Solyc01g163100,Solyc01g160150,Solyc01g163110,Solyc01g059886,Solyc01g163120,Solyc01g059888,Solyc01g162350,Solyc01g160160,Solyc01g059900,Solyc01g059910,Solyc01g059930,Solyc01g059940,Solyc01g059950,Solyc01g059960,Solyc01g059965,Solyc01g059990,Solyc01g060010,Solyc01g060015,Solyc01g060020,Solyc01g060030,Solyc01g0…
Solyc01g010700	1	5763114	5767831	14	1	65116348-65199743	Trans	2	65199743	7.68151	5	Solyc01g065740,Solyc01g065770,Solyc01g065795,Solyc01g065840,Solyc01g065810
Solyc01g010700	1	5763114	5767831	15	1	67379265-77441569	Trans	335	74539171,74539465	13.8229	873	Solyc01g066560,Solyc01g066570,Solyc01g066590,Solyc01g162640,Solyc01g066614,Solyc01g066620,Solyc01g066625,Solyc01g066630,Solyc01g066640,Solyc01g066650,Solyc01g066660,Solyc01g066670,Solyc01g160360,Solyc01g066700,Solyc01g066720,Solyc01g066730,Solyc01g066750,Solyc01g066760,Solyc01g066770,Solyc01g066775,Solyc01g066790,Solyc01g066800,Solyc01g066810,Solyc01g066820,Solyc01g066840,Solyc01g066850,Solyc01g0…
Solyc01g010700	1	5763114	5767831	16	8	23019676-23019700	Trans	2	23019676,23019700	6.04556	0	NA
Solyc01g010700	1	5763114	5767831	17	9	6159974-6467350	Trans	2	6159974	8.90623	20	Solyc09g014540,Solyc09g161620,Solyc09g014550,Solyc09g014560,Solyc09g161640,Solyc09g014565,Solyc09g014580,Solyc09g014590,Solyc09g014600,Solyc09g014610,Solyc09g014620,Solyc09g150107,Solyc09g160200,Solyc09g162080,Solyc09g161670,Solyc09g161680,Solyc09g150108,Solyc09g014642,Solyc09g014525,Solyc09g014640
Solyc01g010760	1	5858971	5863067	1	11	10124699-11193688	Trans	15	10127662	10.6162	46	Solyc11g020080,Solyc11g020090,Solyc11g020100,Solyc11g020105,Solyc11g020130,Solyc11g020140,Solyc11g160340,Solyc11g020150,Solyc11g020160,Solyc11g020180,Solyc11g020190,Solyc11g020210,Solyc11g020215,Solyc11g020230,Solyc11g020240,Solyc11g020245,Solyc11g020260,Solyc11g020270,Solyc11g020290,Solyc11g020310,Solyc11g020320,Solyc11g020330,Solyc11g020340,Solyc11g020345,Solyc11g160350,Solyc11g020350,Solyc11g0…
Solyc01g010760	1	5858971	5863067	2	11	12278778-14904871	Trans	33	12950550	9.28066	73	Solyc11g020810,Solyc11g020840,Solyc11g020850,Solyc11g020860,Solyc11g020870,Solyc11g150115,Solyc11g160460,Solyc11g160470,Solyc11g020877,Solyc11g020910,Solyc11g020930,Solyc11g160480,Solyc11g020950,Solyc11g020960,Solyc11g020970,Solyc08g061323,Solyc11g020990,Solyc11g021020,Solyc11g021040,Solyc11g021050,Solyc11g021060,Solyc11g021063,Solyc11g021067,Solyc11g021080,Solyc11g021110,Solyc11g021120,Solyc11g0…
Solyc01g010760	1	5858971	5863067	3	11	16404567-18096041	Trans	12	18095893	9.54934	25	Solyc11g160610,Solyc11g050930,Solyc11g160170,Solyc11g050960,Solyc11g050990,Solyc11g051010,Solyc11g051020,Solyc11g051030,Solyc11g150137,Solyc11g051060,Solyc11g051090,Solyc11g051100,Solyc11g150138,Solyc11g051123,Solyc11g150139,Solyc11g051127,Solyc11g051160,Solyc11g051171,Solyc11g051174,Solyc11g051178,Solyc11g027800,Solyc11g027810,Solyc11g051173,Solyc11g051176,Solyc11g051172
Solyc01g010760	1	5858971	5863067	4	11	19019239-20759818	Trans	8	20759818	7.72112	37	Solyc11g028040,Solyc11g028060,Solyc11g028070,Solyc11g160690,Solyc11g028090,Solyc11g028100,Solyc11g028110,Solyc11g028120,Solyc11g160700,Solyc11g028140,Solyc11g028160,Solyc11g028167,Solyc11g028170,Solyc11g160710,Solyc11g160730,Solyc11g160720,Solyc11g028180,Solyc11g150124,Solyc11g150125,Solyc11g028200,Solyc11g028210,Solyc11g028213,Solyc11g028217,Solyc11g028270,Solyc11g160740,Solyc11g150126,Solyc11g0…
Solyc01g010760	1	5858971	5863067	5	11	22200194-22213897	Trans	4	22200656	6.22873	2	Solyc11g030720,Solyc11g030710
Solyc01g010760	1	5858971	5863067	6	11	24153169-25571373	Trans	7	24957636	7.04915	20	Solyc11g032110,Solyc11g032120,Solyc11g160890,Solyc11g160910,Solyc11g032140,Solyc11g160920,Solyc11g160900,Solyc11g160930,Solyc11g032160,Solyc11g032170,Solyc11g160940,Solyc11g032180,Solyc11g032190,Solyc11g032220,Solyc11g032230,Solyc11g033250,Solyc11g032130,Solyc11g032200,Solyc11g033260,Solyc11g033270
Solyc01g010760	1	5858971	5863067	7	11	26478319-26776034	Trans	6	26537012	7.3276	7	Solyc11g033283,Solyc11g033288,Solyc11g045690,Solyc11g045680,Solyc11g045670,Solyc11g033284,Solyc11g033282
Solyc01g010760	1	5858971	5863067	8	11	28977722-35238639	Trans	97	31195669	9.21087	206	Solyc11g045520,Solyc11g045480,Solyc11g160990,Solyc11g045460,Solyc11g161000,Solyc11g045450,Solyc11g161010,Solyc11g161020,Solyc11g161030,Solyc11g161040,Solyc11g161060,Solyc11g045440,Solyc11g045410,Solyc11g045400,Solyc11g161070,Solyc11g045390,Solyc11g045360,Solyc11g045350,Solyc11g045340,Solyc11g045330,Solyc11g161080,Solyc11g045332,Solyc00g058480,Solyc11g045320,Solyc11g161100,Solyc11g161110,Solyc11g1…
Solyc01g010760	1	5858971	5863067	9	11	36452783-37096878	Trans	13	36662857	9.98034	13	Solyc11g040380,Solyc11g040340,Solyc11g040300,Solyc11g040280,Solyc11g161380,Solyc11g040270,Solyc11g161390,Solyc11g161400,Solyc11g040390,Solyc11g040370,Solyc11g040330,Solyc11g040260,Solyc11g040223
Solyc01g010760	1	5858971	5863067	10	11	38544101-41070836	Trans	12	38756390	10.8029	43	Solyc11g040130,Solyc11g040120,Solyc11g040110,Solyc11g040100,Solyc11g040105,Solyc11g161450,Solyc11g040090,Solyc11g040080,Solyc11g040085,Solyc11g040050,Solyc11g040040,Solyc11g040030,Solyc11g161460,Solyc11g040020,Solyc11g161470,Solyc11g161490,Solyc11g039980,Solyc11g039960,Solyc11g039950,Solyc11g161500,Solyc11g039930,Solyc11g160280,Solyc11g039920,Solyc11g039900,Solyc11g160290,Solyc11g039890,Solyc11g0…
Solyc01g010760	1	5858971	5863067	11	11	42041429-42059728	Trans	5	42059728	8.91853	1	Solyc11g039650
Solyc01g010760	1	5858971	5863067	12	11	45644249-47220906	Trans	17	45833167	7.66996	72	Solyc11g056630,Solyc11g056637,Solyc11g056650,Solyc11g056660,Solyc11g056670,Solyc11g056680,Solyc11g061690,Solyc01g080363,Solyc11g061700,Solyc11g160300,Solyc11g061710,Solyc11g161630,Solyc11g061720,Solyc11g061730,Solyc11g061760,Solyc11g061772,Solyc11g061780,Solyc11g061785,Solyc11g061790,Solyc11g061800,Solyc11g061810,Solyc11g061817,Solyc11g061830,Solyc11g061835,Solyc11g061860,Solyc11g061870,Solyc11g0…
Solyc01g010780	1	5868735	5875193	1	6	38288629-38778220	Trans	7	38294090	6.85716	51	Solyc06g065190,Solyc06g065200,Solyc06g065220,Solyc06g065230,Solyc06g065255,Solyc06g065260,Solyc06g065270,Solyc06g065290,Solyc06g065300,Solyc06g065320,Solyc06g065330,Solyc06g150127,Solyc06g065340,Solyc06g065370,Solyc06g065380,Solyc06g065390,Solyc06g065410,Solyc06g065420,Solyc06g065440,Solyc06g065445,Solyc06g065450,Solyc06g065470,Solyc06g065490,Solyc06g065500,Solyc06g065520,Solyc06g065560,Solyc06g0…
Solyc01g010860	1	6333734	6338148	1	5	45474344-45474964	Trans	2	45474344,45474964	6.27157	0	NA
Solyc01g010870	1	6339590	6346724	1	1	1605784-2192837	Trans	14	1815078	6.7267	55	Solyc01g007070,Solyc01g007090,Solyc01g007100,Solyc01g007110,Solyc01g007170,Solyc01g007180,Solyc01g007200,Solyc01g007210,Solyc01g007220,Solyc01g007240,Solyc01g007260,Solyc01g007267,Solyc01g007750,Solyc01g007760,Solyc01g007770,Solyc01g007780,Solyc01g007800,Solyc01g007810,Solyc01g007830,Solyc01g007840,Solyc01g007850,Solyc01g007860,Solyc01g007870,Solyc01g007890,Solyc01g150101,Solyc01g007910,Solyc01g0…
Solyc01g010870	1	6339590	6346724	2	1	5764688-10339600	Cis	98	7664856	11.2154	109	Solyc01g010710,Solyc01g010720,Solyc01g010750,Solyc01g160310,Solyc01g010760,Solyc01g010780,Solyc01g010830,Solyc01g160170,Solyc01g010840,Solyc01g010860,Solyc01g010880,Solyc01g010890,Solyc01g160180,Solyc01g010910,Solyc01g010920,Solyc01g010940,Solyc01g010960,Solyc01g010970,Solyc01g010990,Solyc01g011020,Solyc01g011040,Solyc01g011050,Solyc01g011060,Solyc01g011070,Solyc01g011105,Solyc01g011110,Solyc01g0…
Solyc01g010870	1	6339590	6346724	3	1	11801762-12000017	Trans	20	11973009	10.2295	6	Solyc01g160380,Solyc01g014210,Solyc01g014220,Solyc01g014240,Solyc01g014260,Solyc01g014270
Solyc01g010870	1	6339590	6346724	4	1	13984544-14456855	Trans	48	14014758	8.1928	14	Solyc01g014470,Solyc01g014480,Solyc01g014520,Solyc01g014530,Solyc01g014534,Solyc01g150003,Solyc01g160740,Solyc01g014540,Solyc01g014550,Solyc01g014560,Solyc01g014561,Solyc01g014562,Solyc01g014490,Solyc01g150000
Solyc01g010870	1	6339590	6346724	5	1	15605002-15614479	Trans	9	15607511	8.71212	2	Solyc01g014840,Solyc01g014850
Solyc01g010870	1	6339590	6346724	6	1	16637275-16839878	Trans	6	16637275	10.1503	7	Solyc01g015020,Solyc01g160900,Solyc01g015030,Solyc01g015035,Solyc01g015050,Solyc01g015060,Solyc01g015080
Solyc01g010870	1	6339590	6346724	7	1	19533276-19538092	Trans	11	19537794	13.1798	1	Solyc01g016400
Solyc01g010870	1	6339590	6346724	8	1	25819758-25819981	Trans	2	25819981	6.78781	1	Solyc01g017860
Solyc01g010870	1	6339590	6346724	9	1	26772036-26776143	Trans	5	26775991	8.21446	1	Solyc01g018010
Solyc01g010870	1	6339590	6346724	10	1	27831845-27999468	Trans	17	27999409	10.4571	8	Solyc01g020130,Solyc01g020160,Solyc01g160230,Solyc01g020170,Solyc01g020180,Solyc01g020190,Solyc01g020150,Solyc01g020220
Solyc01g010870	1	6339590	6346724	11	1	29303639-29372801	Trans	7	29303639	7.70946	7	Solyc01g020320,Solyc01g020323,Solyc01g020327,Solyc01g020343,Solyc01g020347,Solyc01g020350,Solyc01g020340
Solyc01g010870	1	6339590	6346724	12	1	30880842-31176084	Trans	26	30880842	9.57448	11	Solyc01g020440,Solyc01g150128,Solyc01g161600,Solyc01g020450,Solyc01g020460,Solyc01g020470,Solyc01g020480,Solyc01g161610,Solyc01g020500,Solyc01g020510,Solyc01g020520
Solyc01g010870	1	6339590	6346724	13	1	32491914-33134502	Trans	35	33134502	11.5126	19	Solyc01g021680,Solyc01g021690,Solyc01g021700,Solyc01g161700,Solyc01g021720,Solyc01g021730,Solyc01g021740,Solyc01g022740,Solyc01g022750,Solyc01g022760,Solyc01g022780,Solyc01g033990,Solyc01g161710,Solyc01g033995,Solyc01g034010,Solyc01g161720,Solyc01g022785,Solyc01g034020,Solyc01g021640
Solyc01g010870	1	6339590	6346724	14	1	34037671-34511757	Trans	11	34509815	7.85792	5	Solyc01g150129,Solyc01g034190,Solyc01g161770,Solyc01g034150,Solyc01g161760
Solyc01g010870	1	6339590	6346724	15	1	35742101-35752892	Trans	9	35752892	8.07022	1	Solyc01g028930
Solyc01g010870	1	6339590	6346724	16	1	36653976-43511746	Trans	154	38614671	11.2092	57	Solyc01g028900,Solyc01g028890,Solyc01g028830,Solyc01g028800,Solyc01g028803,Solyc01g028807,Solyc01g044270,Solyc01g160260,Solyc01g044275,Solyc01g044300,Solyc01g044340,Solyc01g044365,Solyc01g044370,Solyc01g044375,Solyc01g044420,Solyc01g044500,Solyc01g044520,Solyc01g044523,Solyc01g161780,Solyc01g044550,Solyc01g044551,Solyc01g044554,Solyc01g044556,Solyc01g044558,Solyc01g161800,Solyc01g047580,Solyc01g1…
Solyc01g010870	1	6339590	6346724	17	1	46851572-48295207	Trans	102	46851572	10.024	22	Solyc01g056380,Solyc01g056390,Solyc01g056400,Solyc01g056410,Solyc01g056420,Solyc01g056440,Solyc01g056460,Solyc01g056470,Solyc01g056485,Solyc01g160080,Solyc01g056530,Solyc01g160430,Solyc01g056590,Solyc01g056600,Solyc01g056610,Solyc01g056620,Solyc01g056340,Solyc01g056370,Solyc01g056450,Solyc01g056580,Solyc01g056520,Solyc01g056570
Solyc01g010870	1	6339590	6346724	18	1	49184857-50246470	Trans	28	49186711	9.50991	15	Solyc01g056690,Solyc01g161950,Solyc01g161960,Solyc01g056730,Solyc01g056750,Solyc01g056760,Solyc01g056770,Solyc01g056780,Solyc01g056800,Solyc01g056830,Solyc01g056840,Solyc01g056850,Solyc01g056810,Solyc01g056720,Solyc01g056790
Solyc01g010870	1	6339590	6346724	19	1	51116112-51618839	Trans	41	51120206	10.6238	10	Solyc01g057000,Solyc01g057010,Solyc01g057020,Solyc01g162010,Solyc01g160270,Solyc01g057060,Solyc01g057080,Solyc01g056990,Solyc01g057003,Solyc01g162020
Solyc01g010870	1	6339590	6346724	20	1	52608983-55164539	Trans	54	54533151	11.2197	42	Solyc01g057150,Solyc01g057160,Solyc01g057165,Solyc01g057180,Solyc01g057185,Solyc01g057190,Solyc01g057200,Solyc01g057210,Solyc01g057220,Solyc01g057250,Solyc01g162040,Solyc01g057260,Solyc01g057280,Solyc01g057300,Solyc01g057310,Solyc01g057330,Solyc01g160440,Solyc01g057350,Solyc01g057360,Solyc01g057390,Solyc01g057395,Solyc01g057410,Solyc01g057430,Solyc01g057440,Solyc01g057445,Solyc01g057470,Solyc12g0…
Solyc01g010870	1	6339590	6346724	21	1	56689289-60044838	Trans	107	59723290,59723299	11.5162	81	Solyc01g057680,Solyc01g057700,Solyc01g057710,Solyc02g055510,Solyc01g057703,Solyc01g057740,Solyc01g057743,Solyc01g057745,Solyc01g057747,Solyc01g057770,Solyc01g160510,Solyc01g057830,Solyc01g057840,Solyc01g057853,Solyc01g162090,Solyc01g057855,Solyc01g160520,Solyc01g057907,Solyc01g057903,Solyc01g057910,Solyc01g162110,Solyc01g057920,Solyc01g162120,Solyc01g057940,Solyc01g057960,Solyc01g057990,Solyc01g0…
Solyc01g010870	1	6339590	6346724	22	1	61158614-65751349	Trans	140	64576198	11.302	157	Solyc01g058720,Solyc01g058730,Solyc01g058740,Solyc01g059740,Solyc01g059750,Solyc01g160140,Solyc01g059760,Solyc01g162280,Solyc01g059780,Solyc01g059800,Solyc01g059810,Solyc01g162290,Solyc01g059820,Solyc01g160550,Solyc01g059830,Solyc01g059840,Solyc01g059850,Solyc01g162300,Solyc01g059880,Solyc01g162320,Solyc01g162310,Solyc01g162330,Solyc01g162340,Solyc01g163090,Solyc01g163100,Solyc01g160150,Solyc01g1…
Solyc01g010870	1	6339590	6346724	23	1	66719919-67407372	Trans	16	66719919	9.00108	26	Solyc01g066310,Solyc01g162600,Solyc01g066320,Solyc01g162610,Solyc01g066330,Solyc01g066350,Solyc01g066360,Solyc01g066425,Solyc01g066410,Solyc01g066380,Solyc01g066430,Solyc01g066440,Solyc01g066450,Solyc01g150144,Solyc01g066455,Solyc01g162630,Solyc01g066457,Solyc01g066480,Solyc01g066490,Solyc01g066500,Solyc01g066510,Solyc01g066520,Solyc01g066560,Solyc01g066570,Solyc01g066420,Solyc01g162620
Solyc01g010870	1	6339590	6346724	24	6	40195704-40195719	Trans	2	40195704	6.08539	1	Solyc06g068650
Solyc01g010880	1	6348476	6353692	1	1	5057771-10339600	Cis	211	6336054	28.1797	145	Solyc01g010250,Solyc01g010260,Solyc01g010270,Solyc01g010280,Solyc01g010310,Solyc01g010315,Solyc01g010350,Solyc01g010360,Solyc01g010365,Solyc01g010400,Solyc01g010410,Solyc01g010430,Solyc01g010470,Solyc01g010480,Solyc01g010490,Solyc01g150111,Solyc01g010500,Solyc01g010510,Solyc01g010520,Solyc01g010540,Solyc01g010550,Solyc01g010580,Solyc01g010600,Solyc01g010640,Solyc01g010650,Solyc01g010660,Solyc01g0…
Solyc01g010880	1	6348476	6353692	2	1	11686648-12000017	Trans	21	11973009	21.5481	12	Solyc01g014105,Solyc01g014130,Solyc01g014140,Solyc01g014150,Solyc01g014160,Solyc01g014170,Solyc01g160380,Solyc01g014210,Solyc01g014220,Solyc01g014240,Solyc01g014260,Solyc01g014270
[truncated: 40,139 more rows]

## Sheet: Table S4
Supplementary Table 4. List of cis- and trans- eQTLs associated with transcription factors.
[truncated: 1,810 more rows]

[truncated: 3 more sheets: Table S5, Table S6, Table S7]
